# Supplementary material for: Antimicrobial Resistance and Virulence Characteristics of Klebsiella pneumoniae Isolates in Kenya by Whole-Genome Sequencing
Source: Pathogens. 2022 May 5;11(5):545. doi: 10.3390/pathogens11050545 (PMC9144577; doi:10.3390/pathogens11050545)
Supplement: Supplementary file 1 [file pathogens-11-00545-s001.zip]

Archive with 1 entries (1 files):
- pathogens-1676220-supplementary.xlsx
