# Supplementary material for: Antimicrobial Resistance and Virulence Characteristics of Klebsiella pneumoniae Isolates in Kenya by Whole-Genome Sequencing
Source: Pathogens. 2022 May 5;11(5):545. doi: 10.3390/pathogens11050545 (PMC9144577; doi:10.3390/pathogens11050545)
Supplement: Supplementary file 1 [file pathogens-11-00545-s001.zip › pathogens-1676220-supplementary.xlsx]

## Sheet: S1 - Genomic and epidemiologic
Supplementary Table 1 - Genomic and epidemiological characteristics of K. pneumoniae isolates
Isolate code	Species	Location	Clinical.Presentation	HAI.CAI	MDR status	ESBL status	Size(Mb)	Contigs	GC.content	Plasmids	N50	Genome coverage	Sequencing technology
kkp001	Klebsiella pneumoniae	Nairobi	skin_soft_tissue	CAI	MDR	POS	5949258	12	56.48	8	5417724	61	Oxford Nanopore	LEGEND
kkp003	Klebsiella pneumoniae	Nairobi	skin_soft_tissue	CAI	MDR	POS	5395911	55	57.33	3	184823	68	Illumina Miseq	N50: The total length of the contigs in base pairs that makes up 50% of the total genome
kkp005	Klebsiella pneumoniae	Kisii	skin_soft_tissue	HAI	MDR	POS	5425375	4	57.31	4	5220084	40	Oxford Nanopore
kkp006	Klebsiella pneumoniae	Kisii	skin_soft_tissue	CAI	MDR	POS	5820915	5	56.95	5	5354024	92	Oxford Nanopore
kkp010	Klebsiella pneumoniae	Kisii	skin_soft_tissue	CAI	MDR	POS	5496896	95	57.26	3	164289	197	Illumina Miseq	HAI: healthcare-acquired infection
kkp012	Klebsiella variicola subsp. variicola	Kisii	skin_soft_tissue	CAI	non-MDR	NEG	5544071	1	57.35	0	5544071	46	Oxford Nanopore	CAI: community-acquired infection
kkp013	Klebsiella pneumoniae	Kisii	skin_soft_tissue	CAI	MDR	NEG	5411104	75	57.34	2	210270	126	Illumina Miseq
kkp014	Klebsiella pneumoniae	Kilifi	skin_soft_tissue	HAI	MDR	POS	5556360	65	57.18	4	446388	36	Illumina Miseq
kkp015	Klebsiella pneumoniae	Nairobi	skin_soft_tissue	HAI	MDR	POS	5265666	75	57.36	2	141008	79	Illumina Miseq
kkp016	Klebsiella pneumoniae	Nairobi	urinary_tract	CAI	non-MDR	NEG	5545380	3	57.23	3	5241535	26	Oxford Nanopore	HAI: healthcare-associated infection
kkp018	Klebsiella pneumoniae	Nairobi	skin_soft_tissue	HAI	MDR	NEG	5681615	73	56.82	7	312901	11	Illumina Miseq
kkp019	Klebsiella pneumoniae	Kilifi	skin_soft_tissue	CAI	non-MDR	NEG	5292845	2	57.58	1	5147681	110	Oxford Nanopore
kkp020	Klebsiella pneumoniae	Kilifi	urinary_tract	CAI	non-MDR	NEG	5302283	2	57.63	1	5156872	78	Oxford Nanopore
kkp021	Klebsiella pneumoniae	Kilifi	skin_soft_tissue	CAI	non-MDR	NEG	5346419	2	57.37	2	5154533	65	Oxford Nanopore
kkp022	Klebsiella quasipneumoniae subsp. quasipneumoniae	Kilifi	urinary_tract	CAI	MDR	NEG	5659956	103	57.74	4	139232	19	Illumina Miseq
kkp023	Klebsiella pneumoniae	Kilifi	skin_soft_tissue	HAI	MDR	POS	5715316	125	56.77	4	129527	86	Illumina Miseq
kkp024	Klebsiella pneumoniae	Kilifi	skin_soft_tissue	CAI	non-MDR	NEG	5385839	6	57.16	3	5068237	57	Oxford Nanopore
kkp026	Klebsiella pneumoniae	Kilifi	skin_soft_tissue	CAI	MDR	POS	5709884	3	57.03	3	5340686	12	Oxford Nanopore
kkp027	Klebsiella pneumoniae	Nairobi	urinary_tract	HAI	MDR	POS	5322052	61	57.33	2	233181	78	Illumina Miseq
kkp028	Klebsiella variicola subsp. variicola	Kisii	skin_soft_tissue	CAI	non-MDR	NEG	5756128	4	57.16	3	5477450	86	Oxford Nanopore
kkp030	Klebsiella variicola subsp. variicola	Kisumu	skin_soft_tissue	CAI	non-MDR	NEG	5686200	2	57.09	0	5403436	98	Oxford Nanopore
kkp031	Klebsiella pneumoniae	Kisumu	urinary_tract	HAI	non-MDR	POS	5421395	27	57.41	3	551470	18	Illumina Miseq
kkp032	Klebsiella pneumoniae	Kisumu	skin_soft_tissue	CAI	non-MDR	NEG	5541834	4	57.19	2	5344868	11	Oxford Nanopore
kkp034	Klebsiella quasipneumoniae subsp. similipneumoniae	Kisumu	urinary_tract	CAI	non-MDR	NEG	5414863	3	57.78	2	5170893	50	Oxford Nanopore
kkp035	Klebsiella pneumoniae	Nairobi	urinary_tract	CAI	MDR	NEG	5660348	94	57.01	4	181740	23	Illumina Miseq
kkp036	Klebsiella quasipneumoniae subsp. quasipneumoniae	Kisumu	skin_soft_tissue	CAI	non-MDR	POS	5584407	5	57.75	3	5424992	63	Oxford Nanopore
kkp037	Klebsiella pneumoniae	Nairobi	urinary_tract	HAI	non-MDR	POS	5812382	4	56.75	5	5452239	9	Oxford Nanopore
kkp038	Klebsiella pneumoniae	Nairobi	skin_soft_tissue	CAI	MDR	POS	5402175	51	57.31	3	289025	20	Illumina Miseq
kkp039	Klebsiella pneumoniae	Nairobi	skin_soft_tissue	HAI	MDR	POS	5578044	4	57.26	6	5322036	131	Oxford Nanopore
kkp040	Klebsiella pneumoniae	Nairobi	urinary_tract	CAI	MDR	NEG	5278136	47	57.44	4	294142	14	Illumina Miseq
kkp042	Klebsiella pneumoniae	Nairobi	skin_soft_tissue	HAI	MDR	POS	5554520	107	57.22	4	120061	73	Illumina Miseq
kkp043	Klebsiella pneumoniae	Nairobi	urinary_tract	CAI	non-MDR	NEG	5385269	3	57.41	2	5095754	63	Oxford Nanopore
kkp044	Klebsiella pneumoniae	Nairobi	skin_soft_tissue	CAI	MDR	POS	5558554	88	57.22	3	160970	83	Illumina Miseq
kkp045	Klebsiella variicola subsp. variicola	Nairobi	skin_soft_tissue	CAI	non-MDR	NEG	5758172	2	57.22	1	5598951	30	Oxford Nanopore
kkp047	Klebsiella pneumoniae	Nairobi	urinary_tract	CAI	MDR	POS	5549518	63	57.24	2	203925	47	Illumina Miseq
kkp048	Klebsiella variicola subsp. variicola	Kisii	skin_soft_tissue	CAI	non-MDR	NEG	5826195	7	57.18	2	5165648	10	Oxford Nanopore
kkp049	Klebsiella pneumoniae	Nairobi	skin_soft_tissue	HAI	MDR	POS	5438730	98	57.29	3	209552	136	Illumina Miseq
kkp050	Klebsiella pneumoniae	Nairobi	skin_soft_tissue	CAI	MDR	POS	5292413	86	57.44	2	138153	15	Illumina Miseq
kkp051	Klebsiella pneumoniae	Nairobi	skin_soft_tissue	CAI	non-MDR	NEG	5432764	2	57.32	3	5214093	35	Oxford Nanopore
kkp052	Klebsiella pneumoniae	Nairobi	urinary_tract	CAI	non-MDR	NEG	5635986	4	57.1	2	5232235	61	Oxford Nanopore
kkp054	Klebsiella variicola subsp. variicola	Kericho	skin_soft_tissue	CAI	non-MDR	NEG	5440699	2	57.54	1	5435811	37	Oxford Nanopore
kkp055	Klebsiella pneumoniae	Kericho	skin_soft_tissue	CAI	non-MDR	POS	5336637	50	57.49	2	342320	64	Illumina Miseq
kkp056	Klebsiella pneumoniae	Kericho	skin_soft_tissue	CAI	non-MDR	NEG	5455266	4	57.45	1	5342926	126	Oxford Nanopore
kkp057	Klebsiella variicola subsp. variicola	Kericho	skin_soft_tissue	CAI	non-MDR	NEG	5699650	3	57.34	2	5533923	70	Oxford Nanopore
kkp058	Klebsiella pneumoniae	Kericho	urinary_tract	CAI	non-MDR	POS	5657207	8	57.45	2	860726	15	Oxford Nanopore
kkp059	Klebsiella variicola subsp. variicola	Kisii	skin_soft_tissue	CAI	MDR	POS	5689829	84	56.89	5	211478	84	Illumina Miseq
kkp060	Klebsiella pneumoniae	Kericho	skin_soft_tissue	HAI	non-MDR	POS	5373183	78	57.44	3	171142	25	Illumina Miseq
kkp063	Klebsiella pneumoniae	Kisumu	skin_soft_tissue	CAI	non-MDR	NEG	5527068	70	57.26	2	198718	33	Illumina Miseq
kkp064	Klebsiella pneumoniae	Kisumu	skin_soft_tissue	CAI	MDR	POS	5700977	72	57.12	7	340624	12	Illumina Miseq
kkp065	Klebsiella pneumoniae	Kisumu	urinary_tract	CAI	non-MDR	NEG	5379753	87	57.46	2	142187	80	Illumina Miseq
kkp066	Klebsiella pneumoniae	Kisumu	skin_soft_tissue	HAI	non-MDR	NEG	5459513	3	57.43	2	5230597	82	Oxford Nanopore
kkp067	Klebsiella pneumoniae	Kisumu	skin_soft_tissue	CAI	non-MDR	POS	5563425	31	57.06	3	480476	15	Illumina Miseq
kkp068	Klebsiella pneumoniae	Kisumu	skin_soft_tissue	CAI	non-MDR	NEG	5561385	2	57.33	2	5342486	40	Oxford Nanopore
kkp070	Klebsiella pneumoniae	Kisii	skin_soft_tissue	HAI	MDR	POS	5461898	11	57.59	0	792450	136	Oxford Nanopore
kkp071	Klebsiella pneumoniae	Kisumu	skin_soft_tissue	CAI	non-MDR	POS	5336656	34	57.36	2	474615	76	Illumina Miseq
kkp072	Klebsiella pneumoniae	Kisumu	urinary_tract	CAI	non-MDR	NEG	5507879	3	57.38	3	5303123	10	Oxford Nanopore
kkp073	Klebsiella pneumoniae	Kisumu	urinary_tract	HAI	MDR	POS	5558234	101	57.21	4	179780	65	Illumina Miseq
kkp074	Klebsiella pneumoniae	Kisumu	skin_soft_tissue	HAI	non-MDR	POS	5459756	61	57.33	3	200193	70	Illumina Miseq
kkp075	Klebsiella variicola subsp. variicola	Kisumu	skin_soft_tissue	CAI	non-MDR	NEG	5691232	2	56.91	1	5375327	26	Oxford Nanopore
kkp076	Klebsiella pneumoniae	Kisumu	urinary_tract	HAI	MDR	NEG	5465970	53	57.33	2	253165	58	Illumina Miseq
kkp077	Klebsiella variicola subsp. variicola	Kisumu	urinary_tract	CAI	non-MDR	NEG	5526577	3	57.27	2	5320561	14	Oxford Nanopore
kkp078	Klebsiella variicola subsp. variicola	Nairobi	skin_soft_tissue	HAI	non-MDR	NEG	5539892	3	57.33	2	5333522	43	Oxford Nanopore
kkp079	Klebsiella pneumoniae	Kisumu	urinary_tract	HAI	MDR	POS	5599408	119	57.13	5	129314	111	Illumina Miseq
kkp080	Klebsiella pneumoniae	Kisumu	skin_soft_tissue	CAI	MDR	POS	5598345	74	57.15	3	191805	16	Illumina Miseq
kkp081	Klebsiella variicola subsp. variicola	Kisii	skin_soft_tissue	CAI	non-MDR	POS	5628117	40	57.09	2	347203	65	Illumina Miseq
kkp082	Klebsiella pneumoniae	Kisumu	skin_soft_tissue	CAI	non-MDR	POS	5214973	73	57.48	3	140470	135	Illumina Miseq
kkp083	Klebsiella pneumoniae	Kisumu	skin_soft_tissue	CAI	non-MDR	NEG	5510460	2	57.41	1	5315643	46	Oxford Nanopore
kkp084	Klebsiella pneumoniae	Kisumu	urinary_tract	CAI	non-MDR	NEG	5566497	3	57.22	3	5340176	80	Oxford Nanopore
kkp085	Klebsiella pneumoniae	Kisumu	urinary_tract	HAI	MDR	POS	5494834	139	57.27	5	100281	59	Illumina Miseq
kkp086	Klebsiella pneumoniae	Kisumu	skin_soft_tissue	CAI	MDR	NEG	5392874	61	57.4	2	241124	132	Illumina Miseq
kkp089	Klebsiella pneumoniae	Kisumu	skin_soft_tissue	CAI	MDR	POS	5450910	105	57.24	3	111873	76	Illumina Miseq
kkp090	Klebsiella variicola subsp. variicola	Kisumu	skin_soft_tissue	CAI	non-MDR	NEG	5845106	2	57.22	2	5621202	64	Oxford Nanopore
kkp091	Klebsiella pneumoniae	Kisumu	urinary_tract	CAI	non-MDR	NEG	5480098	4	57.09	2	5265022	76	Oxford Nanopore
kkp092	Klebsiella variicola subsp. variicola	Kisii	urinary_tract	CAI	non-MDR	NEG	5805496	3	57.09	3	5527922	83	Oxford Nanopore
kkp093	Klebsiella pneumoniae	Kisumu	skin_soft_tissue	CAI	non-MDR	POS	5483294	82	57.13	3	142804	78	Illumina Miseq
kkp094	Klebsiella variicola subsp. variicola	Kisumu	skin_soft_tissue	CAI	non-MDR	NEG	5893515	4	57.04	4	5515992	42	Oxford Nanopore
kkp0e1	Klebsiella pneumoniae	Kilifi	hospital_environment	ENV	non-MDR	NEG	5500978	5	57.26	5	5226733	119	Oxford Nanopore
kkp0e13	Klebsiella pneumoniae	Kericho	hospital_environment	ENV	MDR	POS	5492628	5	57.26	4	5168943	76	Oxford Nanopore
kkp0e21	Klebsiella pneumoniae	Kisumu	hospital_environment	ENV	non-MDR	NEG	5414571	7	57.21	5	5217703	7	Oxford Nanopore
kkp0e27	Klebsiella pneumoniae	Kisumu	hospital_environment	ENV	MDR	POS	5482399	2	57.3	2	5243166	75	Oxford Nanopore
kkp0e6	Klebsiella pneumoniae	Kisii	hospital_environment	ENV	MDR	POS	5735215	3	57.16	3	5366989	94	Oxford Nanopore
kkp0e7	Klebsiella pneumoniae	Kisii	hospital_environment	ENV	non-MDR	POS	5591893	3	57.25	2	5367673	41	Oxford Nanopore
kkp102	Klebsiella pneumoniae	Kisumu	skin_soft_tissue	CAI	non-MDR	NEG	5290635	1	57.44	0	5290635	45	Oxford Nanopore
kkp105	Klebsiella pneumoniae	Kisumu	skin_soft_tissue	HAI	non-MDR	POS	5471044	61	57.27	2	213084	69	Illumina Miseq
kkp107	Klebsiella pneumoniae	Nairobi	skin_soft_tissue	CAI	MDR	POS	5397147	68	57.19	1	205765	59	Illumina Miseq
kkp108	Klebsiella variicola subsp. variicola	Nairobi	urinary_tract	CAI	non-MDR	NEG	5988545	4	56.99	3	5587548	73	Oxford Nanopore
kkp109	Klebsiella pneumoniae	Kisumu	urinary_tract	CAI	MDR	NEG	5436447	2	57.39	1	5223255	42	Oxford Nanopore
kkp112	Klebsiella variicola subsp. variicola	Kisii	urinary_tract	CAI	non-MDR	NEG	5518874	1	57.32	0	5518874	94	Oxford Nanopore
kkp113	Klebsiella pneumoniae	Kisii	skin_soft_tissue	CAI	non-MDR	POS	5455496	84	57.3	1	127010	74	Illumina Miseq

## Sheet: S2 - plasmids
Supplementary Table 2: Plasmids replicons present in the K. pneumoniae isolates
Isolate	Plasmid replicons	Total number of replicons identified per isolate
kkp001	Col(pHAD28) (2), Col8282, ColpVC, IncFIB(pNDM-MAR), IncFII(pKPX1), IncHI1B(pNDM-MAR), IncR	8
kkp018	Col(pHAD28) (3), IncFIA(HI1), IncFIB(K)(pCAV1099-114), IncFIB(pKPHS1), IncHI1B(pNDM-MAR), IncR	8
kkp0e21	Col(pHAD28) (3), ColRNAI, IncFIA(HI1), IncFII(pKP91) (2), IncR	8
kkp064	Col(pHAD28), ColpVC, IncC, IncFIA(HI1), IncFIB(K), IncFII(pKP91), IncR	7
kkp014	Col(pHAD28), Col440II, Col440I, IncFIB(K), IncFII(pKP91) (2)	6
kkp039	Col(pHAD28), ColpVC, IncFIA(HI1), IncFIB(K), IncFII(pKP91), IncR	6
kkp006	IncFIA(HI1), IncFIB(K), IncFIB(pKPHS1), IncFII(pKP91), IncR	5
kkp022	Col(pHAD28), IncFIA(HI1), IncFIB(K)(pCAV1099-114), IncHI1B(pNDM-MAR)	5
kkp037	Col(pHAD28), IncC, IncFIB(K), IncFII(pKP91), IncX3	5
kkp049	Col(pHAD28) (3), IncFIB(K)(pCAV1099-114), IncFII(pCRY)	5
kkp059	IncFIB(K), IncFIB(pNDM-MAR), IncFII(pKP91), IncHI1B(pNDM-MAR), IncR	5
kkp073	Col(pHAD28) (2), IncFIB(K), IncFII(pKP91), IncR	5
kkp079	Col440I, IncFIA(HI1), IncFIB(K), IncFII(pKP91), IncR	5
kkp085	Col(pHAD28), IncFIA(HI1), IncFIB(K), IncFII(pKP91), IncR	5
kkp0e1	Col(Ye4449), Col(pHAD28), IncFIB(K)(pCAV1099-114), IncFIB(pKPHS1), IncHI1B(pNDM-MAR)	5
kkp005	Col(pHAD28), IncFIA(HI1), IncFIB(pKPHS1), IncR	4
kkp023	IncFIB(K), IncFIB(pNDM-MAR), IncFII(pKP91), IncHI1B(pNDM-MAR)	4
kkp024	Col(pHAD28) (2), IncFIA(HI1), IncFIB(K)	4
kkp035	Col(pHAD28), IncFIB(K), IncFII(pKP91), IncHI1B(pNDM-MAR)	4
kkp040	Col(pHAD28), IncFIA(HI1), IncR, IncX3	4
kkp042	IncFIA(HI1), IncFIB(K), IncFII(pKP91), IncR	4
kkp074	Col(pHAD28), IncFII(pKP91), IncR	4
kkp094	Col(pHAD28), Col440I, IncFIA(HI1), IncFIB(K)(pCAV1099-114)	4
kkp0e13	Col(pHAD28), IncFII(pKP91), IncM2, IncR	4
kkp003	Col(pHAD28), IncFIB(pQil), IncR	3
kkp010	Col440I, IncFIB(K), IncFII(pKP91)	3
kkp013	Col(pHAD28) (2), IncFIB(K)(pCAV1099-114)	3
kkp016	IncFIA(HI1), IncFIB(K), IncFII(pKP91)	3
kkp026	IncFIB(K), IncFIB(pKPHS1), IncFII(pKP91)	3
kkp028	Col(pHAD28), IncFIB(K)(pCAV1099-114), IncFIB(pKPHS1)	3
kkp031	Col(pHAD28), IncFIB(K), IncFII(pKP91)	3
kkp036	Col(pHAD28), IncFIB(K)(pCAV1099-114), IncN	3
kkp038	IncFIA(HI1), IncFIB(K), IncFII(pKP91)	3
kkp044	IncFIB(K), IncFII(pKP91), IncR	3
kkp048	Col(pHAD28) (2), IncFIB(K)(pCAV1099-114)	3
kkp051	Col(pHAD28), IncFIB(K)(pCAV1099-114), IncR	3
kkp060	Col(pHAD28), IncFIB(K), IncFII(pKP91)	3
kkp067	Col440I, IncFIB(K)(pCAV1099-114), IncY	3
kkp071	Col(pHAD28) (2), IncFIB(K)	3
kkp072	Col(pHAD28), Col440II, IncFIB(K)(pCAV1099-114)	3
kkp080	Col(pHAD28), IncFIB(K), IncFII(pKP91)	3
kkp082	Col440I, IncFIA(HI1), IncR	3
kkp084	Col440II, ColRNAI, IncFIB(K)(pCAV1099-114)	3
kkp089	Col(pHAD28), IncFIB(K), IncFII(pKP91)	3
kkp092	IncFIB(K)(pCAV1099-114), IncFII(pKP91), IncR	3
kkp093	Col(pHAD28), IncFIB(K), IncFII(pKP91)	3
kkp0e6	IncFIB(K), IncFII(pKP91), IncR	3
kkp108	Col(pHAD28), IncFIB(K)(pCAV1099-114), IncFII(pKP91)	3
kkp015	IncFIB(K)(pCAV1099-114), IncHI1B(pNDM-MAR)	2
kkp021	IncFIB(K)(pCAV1099-114), IncHI1B(pNDM-MAR)	2
kkp027	Col(pHAD28), IncFIB(K)(pCAV1099-114)	2
kkp032	IncFIB(K), IncR	2
kkp034	IncFIB(K)(pCAV1099-114), IncY	2
kkp043	IncFIA(HI1), repB_KLEB_VIR	2
kkp047	IncFIB(K), IncFII(pKP91)	2
kkp050	Col(pHAD28), IncFIB(K)	2
kkp052	IncFIB(K)(pCAV1099-114), IncR	2
kkp055	IncFIB(K), IncFII(pKP91)	2
kkp057	Col(pHAD28), IncFIB(K)(pCAV1099-114)	2
kkp058	IncFIB(K), IncFII(pKP91)	2
kkp063	IncFIB(K), IncFII(pKP91)	2
kkp065	IncFIB(K), IncFII(pKP91)	2
kkp066	IncFIB(K), IncFII(pKP91)	2
kkp068	IncFIB(K), IncFII(pKP91)	2
kkp076	IncFIB(K), IncFII(pKP91)	2
kkp077	Col(pHAD28), IncFIB(K)(pCAV1099-114)	2
kkp078	Col(pHAD28), IncFIB(K)(pCAV1099-114)	2
kkp081	IncFIB(pN55391), IncX1	2
kkp086	IncFIB(K), IncR	2
kkp090	IncFIB(K), IncFII(pKP91)	2
kkp091	Col(pHAD28), IncFIB(K)(pCAV1099-114)	2
kkp0e27	IncFIB(K), IncFII(pKP91)	2
kkp0e7	IncFIB(K), IncFII(pKP91)	2
kkp105	Col(pHAD28), IncFIB(K)(pCAV1099-114)	2
kkp019	IncFIA(HI1)	1
kkp020	IncFIA(HI1)	1
kkp045	IncFIB(K)	1
kkp054	Col(pHAD28)	1
kkp056	pKP1433	1
kkp075	IncFIB(pNDM-MAR)	1
kkp083	IncFIB(K)	1
kkp107	IncFIB(K)(pCAV1099-114)	1
kkp109	IncFIB(K)	1
kkp113	IncFIA(HI1)	1
kkp012	NA	0
kkp030	NA	0
kkp070	NA	0
kkp102	NA	0
kkp112	NA	0

## Sheet: S3 - AST
Supplementary Table 3: Phenotypic antimicrobial susceptibility test (AST) results of the K. pneumoniae isolates
Sample code	Aztreonam MIC	Aztreonam	Cefepime MIC	Cefepime	Ceftriaxone MIC	Ceftriaxone	Cefuroxime MIC	Cefuroxime	Cefuroxime Axetil MIC	Cefuroxime Axetil	Levofloxacin MIC	Levofloxacin	Meropenem MIC	Meropenem	Tetracycline MIC	Tetracycline	Tigecycline MIC	Tigecycline	Cefixime MIC	Cefixime	Chloramphenicol MIC	Chloramphenicol	Minocycline MIC	Minocycline	Moxifloxacin MIC	Moxifloxacin	Piperacillin MIC	Piperacillin	Ticarcillin/Clavulanic acid MIC	Ticarcillin/Clavulanic acid	Trimethoprim MIC	Trimethoprim
kkp001	>=64	R	>=64	R	>=64	R	>=64	R	>=64	R	>=8	R	>=16	R	>=16	R	>=8	R	>=4	R	32	R	>=16	R	>=8	R	>=128	R	>=128	R	>=16	R
kkp003	>=64	R	>=64	R	>=64	R	>=64	R	>=64	R	>=8	R	>=16	R	8	R	4	I	>=4	R	16	I	>=16	R	>=8	R	>=128	R	>=128	R	<=0.5	S
kkp005	>=64	R	>=64	R	>=64	R	>=64	R	>=64	R	1	S	<=0.25	S	2	S	<=0.5	S	>=4	R	>=64	R	4	S	2	S	>=128	R	>=128	R	>=16	R
kkp006	>=64	R	4	R	>=64	R	>=64	R	>=64	R	1	S	<=0.25	S	>=16	R	2	S	>=4	R	>=64	R	>=16	R	2	S	>=128	R	>=128	R	>=16	R
kkp010	>=64	R	32	R	>=64	R	>=64	R	>=64	R	1	S	<=0.25	S	>=16	R	2	S	>=4	R	4	S	>=16	R	2	S	>=128	R	>=128	R	>=16	R
kkp012	<=1	S	<=1	S	<=1	S	2	S	2	S	<=0.12	S	<=0.25	S	<=1	S	<=0.5	S	<=0.25	S	4	S	4	S	<=0.25	S	8	R	<=8	S	<=0.5	S
kkp013	<=1	S	<=1	S	<=1	S	2	S	2	S	<=0.12	S	<=0.25	S	>=16	R	<=0.5	S	<=0.25	S	<=2	S	>=16	R	<=0.25	S	>=128	R	16	R	>=16	R
kkp014	>=64	R	>=64	R	>=64	R	>=64	R	>=64	R	1	S	<=0.25	S	>=16	R	2	S	>=4	R	4	S	>=16	R	2	S	>=128	R	>=128	R	>=16	R
kkp015	2	R	2	R	32	R	>=64	R	>=64	R	1	R	<=0.25	S	>=16	R	<=0.5	S	>=4	R	8	S	>=16	R	4	R	>=128	R	>=128	R	>=16	R
kkp016	<=1	S	<=1	S	<=1	S	<=1	S	<=1	S	<=0.12	S	<=0.25	S	<=1	S	<=0.5	S	<=0.25	S	4	S	<=1	S	<=0.25	S	8	R	<=8	S	<=0.5	S
kkp018	2	S	<=1	S	<=1	S	>=64	R	>=64	R	>=8	R	<=0.25	S	8	I	4	I	>=4	R	>=64	R	4	S	>=8	R	>=128	R	NA	NA	>=16	R
kkp019	<=1	S	<=1	S	<=1	S	<=1	S	<=1	S	<=0.12	S	<=0.25	S	<=1	S	<=0.5	S	<=0.25	S	4	S	<=1	S	<=0.25	S	NA	R	NA	NA	<=0.5	S
kkp020	<=1	S	<=1	S	<=1	S	<=1	S	<=1	S	<=0.12	S	<=0.25	S	<=1	S	<=0.5	S	<=0.25	S	<=2	S	<=1	S	<=0.25	S	NA	R	<=8	S	<=0.5	S
kkp021	<=1	S	<=1	S	<=1	S	<=1	S	<1	I	<=0.12	S	<=0.25	S	<=1	S	<=0.25	S	<=0.25	S	4	S	2	S	<=0.25	S	16	R	<=8	R	<=0.5	S
kkp022	<=1	S	<=1	S	<=1	S	<=1	S	<=1	S	<=0.12	S	<=0.25	S	>=16	R	<=0.5	S	<=0.25	S	4	S	>=16	R	<0.25	S	>=128	R	16	R	>=16	R
kkp023	>=64	R	2	R	>=64	R	>=64	R	>=64	R	4	R	<=0.25	S	2	S	<=0.5	S	>=4	R	8	S	4	S	>=8	R	>=128	R	>=128	R	>=16	R
kkp024	<=1	S	<=1	S	<=1	S	<=1	S	<=1	S	<=0.12	S	<=0.25	S	<=1	S	<=0.5	S	<=0.25	S	<=2	S	<=1	S	<=0.25	S	8	R	<=8	S	<=0.5	S
kkp026	16	R	2	R	>=64	R	>=64	R	>=64	R	1	S	<=0.25	S	>=16	R	<=0.5	S	>=4	R	<=2	S	4	S	2	S	>=128	R	64	I	>=16	R
kkp027	>=64	R	>=64	R	>=64	R	>=64	R	>=64	R	>=8	R	<=0.25	S	8	R	2	S	>=4	R	>=64	R	>=16	R	>=8	R	>=128	R	>=128	R	>=16	R
kkp028	<=1	S	<=1	S	<=1	S	<=1	S	<=1	S	<=0.12	S	<=0.25	S	<=1	S	<=0.5	S	<=0.25	S	<=2	S	2	S	<=0.25	S	<=4	R	<=8	S	<=0.5	S
kkp030	<=1	S	<=1	S	<=1	S	2	S	2	S	<=0.12	S	<=0.25	S	<=1	S	<=0.5	S	<=0.25	S	4	S	2	S	<=0.25	S	8	R	<=8	S	<=0.5	S
kkp031	>=64	R	>=64	R	>=64	R	>=64	R	>=64	R	<=0.12	S	<=0.25	S	<=1	S	<=0.5	S	>=4	R	<=2	S	2	S	<=0.25	S	>=128	R	>=128	R	<=0.5	S
kkp032	<=1	S	<=1	S	<=1	S	<=1	S	<=1	S	<=0.12	S	<=0.25	S	<=1	S	<=0.5	S	<=0.25	S	4	S	2	S	<=0.25	S	8	R	<=8	S	<=0.5	S
kkp034	<=1	S	<=1	S	<=1	S	2	S	2	S	<=0.12	S	<=0.25	S	<=1	S	<=0.5	S	<=0.25	S	4	S	4	S	<=0.25	S	<=128	R	16	R	>=16	R
kkp035	<=1	S	<=1	S	<=1	S	<=1	S	<=1	S	<=0.12	S	<=0.25	S	>=16	R	<=0.5	S	<=0.25	S	>=64	R	>=16	R	<=0.25	S	<=128	R	64	R	<=0.5	S
kkp036	>=64	R	2	R	>=64	R	>=64	R	>=64	R	1	S	<=0.25	S	<=1	S	<=0.5	S	>=4	R	<=2	S	2	S	2	S	>=128	R	64	I	>=16	R
kkp037	>=64	R	<=1	R	8	R	32	R	32	R	1	S	<=0.25	S	<=1	S	<=0.5	S	>=4	R	>=64	R	4	S	2	S	>=128	R	32	I	<=0.5	S
kkp038	16	R	2	R	>=64	R	>=64	R	>=64	R	<=0.12	S	<=0.25	S	<=1	S	1	S	>=4	R	4	S	4	S	<=0.25	S	>=128	R	16	S	>=16	R
kkp039	>=64	R	>=64	R	>=64	R	>=64	R	>=64	R	>=8	R	<=0.25	S	>=16	R	2	S	>=4	R	16	I	>=16	R	>=8	R	>=128	R	>=128	R	>=16	R
kkp040	<=1	S	<=1	S	<=1	S	4	S	4	S	>=8	R	2	S	2	S	1	S	<=0.25	S	>=64	R	4	S	>=8	R	>=128	R	32	NA	>=16	R
kkp042	16	R	2	R	>=64	R	>=64	R	>=64	R	<=0.12	S	<=0.25	S	>=16	R	2	S	>=4	R	8	S	>=16	R	<=0.25	S	>=128	R	64	I	>=16	R
kkp043	<=1	S	<=1	S	<=1	S	<=1	S	<=1	S	<=0.12	S	<=0.25	S	<=1	S	<=0.5	S	<=0.25	S	<=2	S	<=1	S	<=0.25	S	8	R	<=8	S	>=16	R
kkp044	>=64	R	>=64	R	>=64	R	>=64	R	>=64	R	>=8	R	<=0.25	S	>=16	R	<=0.5	S	>=4	R	<=2	S	<=1	S	>=8	R	>=128	R	>=128	R	>=16	R
kkp045	<=1	S	<=1	S	<=1	S	<=1	S	<=1	S	<=0.12	S	<=0.25	S	<=1	S	<=0.5	S	<=0.25	S	<=2	S	2	S	<=0.25	S	8	R	<=8	S	<=0.5	S
kkp047	>=64	R	32	R	>=64	R	>=64	R	>=64	R	1	S	<=0.25	S	>=16	R	1	S	>=4	R	4	S	8	I	2	S	>=128	R	>=128	R	>=16	R
kkp048	<=1	S	<=1	S	<=1	S	2	S	2	S	<=0.12	S	<=0.25	S	<=1	S	<=0.5	S	<=0.25	S	4	S	2	S	<=0.25	S	8	R	<=8	S	<=0.5	S
kkp049	2	R	<=1	R	32	R	>=64	R	>=64	R	4	R	<=0.25	S	1	S	1	S	>=4	R	>=64	R	>=16	R	>=8	I	>=128	R	<=8	S	>=16	R
kkp050	<=1	R	<=1	R	>=64	R	>=64	R	>=64	R	1	S	<=0.25	S	>=16	R	2	S	1	R	4	S	>=16	R	2	S	>=128	R	16	S	>=16	R
kkp051	<=1	S	<=1	S	<=1	S	2	S	2	S	<=0.12	S	<=0.25	S	<=1	S	<=0.5	S	<=0.25	S	4	S	2	S	<=0.25	S	16	R	<=8	S	<=0.5	S
kkp052	<=1	S	<=1	S	<=1	S	<=1	S	<=1	S	<=0.12	S	<=0.25	S	<=1	S	<=0.5	S	<=0.25	S	<=2	S	<=1	S	<=0.25	S	8	R	<=8	S	>=16	R
kkp054	<=1	S	<=1	S	<=1	S	2	S	2	S	<=0.12	S	<=0.25	S	<=1	S	<=0.5	S	<=0.25	S	4	S	4	S	<=0.25	S	8	R	<=8	S	<=0.5	S
kkp055	<=1	S	<=1	S	<=1	S	<=1	S	<=1	S	<=0.12	S	<=0.25	S	<=1	S	<=0.5	S	<=1	S	4	S	<=1	S	<=0.25	S	NA	R	NA	NA	<=0.5	S
kkp056	<=1	S	<=1	S	<=1	S	<=1	S	<=1	S	<=0.12	S	<=0.25	S	<=1	S	<=0.5	S	<=0.25	S	<=2	S	<=1	S	<=0.25	S	8	R	<=8	S	<=0.5	S
kkp057	<=1	S	<=1	S	<=1	S	<=1	S	<=1	S	<=0.12	S	<=0.25	S	<=1	S	1	S	<=0.25	S	4	S	2	S	<=0.25	S	8	R	<=8	S	<=0.5	S
kkp058	16	R	2	R	>=64	R	>=64	R	>=64	R	<=0.12	S	<=0.25	S	<=1	S	<=0.5	S	>=4	R	4	S	2	S	<=0.25	S	>=128	R	>=128	R	>=16	R
kkp059	16	R	<=1	R	8	R	4	R	4	R	<=0.12	S	<=0.25	S	>=16	R	<=0.5	S	>=4	R	>=64	R	>=16	R	<=0.25	S	>=128	R	16	S	>=16	R
kkp060	16	R	32	R	>=64	R	>=64	R	>=64	R	<=0.12	S	<=0.25	S	<=1	S	<=0.5	S	>=4	R	<=2	S	2	S	<=0.25	S	>=128	R	>=128	R	>=16	R
kkp063	<=1	S	<=1	S	<=1	S	2	S	2	S	<=0.12	S	<=0.25	S	>=16	R	<=0.5	S	<=0.25	S	4	S	>=16	R	<=0.25	S	>=128	R	16	R	>=16	R
kkp064	>=64	R	>=64	R	>=64	R	>=64	R	>=64	R	>=8	R	<=0.25	S	>=16	R	2	S	>=4	R	>=64	R	>=16	R	>=8	R	>=128	R	>=128	R	>=16	R
kkp065	<=1	S	<=1	S	<=1	S	2	S	2	S	<=0.12	S	<=0.25	S	>=16	R	1	S	<=0.25	S	8	S	>=16	R	<=0.25	S	>=128	R	32	R	<=0.5	S
kkp066	<=1	S	<=1	S	<=1	S	2	S	2	S	<=0.12	S	<=0.25	S	>=16	R	1	S	<=0.25	S	8	S	>=16	R	<=0.25	S	>=128	R	16	S	<=0.5	S
kkp067	4	R	<=1	R	16	R	>=64	R	>=64	R	<=0.12	S	<=0.25	S	2	S	<=0.5	S	>=4	R	4	S	4	S	<=0.25	S	>=128	R	<=8	S	<=0.5	S
kkp068	<=1	S	<=1	S	<=1	S	<=1	S	<=1	S	<=0.12	S	<=0.25	S	<=1	S	<=0.5	S	<=0.25	S	4	S	<=1	S	<=0.25	S	>=128	R	>=128	R	>=16	R
kkp070	16	R	4	R	>=64	R	>=64	R	>=64	R	1	S	<=0.25	S	>=16	R	1	S	>=4	R	8	S	>=16	R	2	S	>=128	R	>=128	R	>=16	R
kkp071	<=1	S	<=1	S	<=1	S	2	S	2	S	<=0.12	S	<=0.25	S	<=1	S	<=0.5	S	<=0.25	S	4	S	2	S	<=0.25	S	8	R	<=8	S	<=0.5	S
kkp072	<=1	S	<=1	S	<=1	S	2	S	2	S	<=0.12	S	<=0.25	S	<=1	S	<=0.5	S	<=0.25	S	4	S	<=1	S	<=0.25	S	8	R	<=8	S	<=0.5	S
kkp073	32	R	4	R	>=64	R	>=64	R	>=64	R	>=8	R	<=0.25	S	>=16	R	>=8	R	>=4	R	>=64	R	>=16	R	>=8	R	>=128	R	>=128	R	>=16	R
kkp074	>=64	R	>=64	R	>=64	R	>=64	R	>=64	R	<=0.12	S	<=0.25	S	<=1	S	<=0.5	S	>=4	R	<=2	S	<=1	S	<=0.25	S	>=128	R	32	I	>=16	R
kkp075	<=1	S	<=1	S	<=1	S	<=1	S	<=1	S	<=0.12	S	<=0.25	S	<=1	S	<=0.5	S	<=0.25	S	<=2	S	<=1	S	<=0.25	S	8	R	<=8	S	<=0.5	S
kkp076	<=1	S	<=1	S	<=1	S	2	S	2	S	<=0.12	S	<=0.25	S	>=16	R	<=0.5	S	<=0.25	S	<=2	S	>=16	R	<=0.25	S	>=128	R	16	R	>=16	R
kkp077	<=1	S	<=1	S	<=1	S	<=1	S	<=1	S	<=0.12	S	<=0.25	S	<=1	S	<=0.5	S	<=0.25	S	<=2	S	<=1	S	<=0.25	S	<=4	R	<=8	S	<=0.5	S
kkp078	<=1	S	<=1	S	<=1	S	<=1	S	<=1	S	<=0.12	S	<=0.25	S	<=1	S	<=0.5	S	<=0.25	S	<=2	S	<=1	S	<=0.25	S	8	R	NA	NA	<=0.5	S
kkp079	>=64	R	>=64	R	>=64	R	>=64	R	>=64	R	>=8	R	<=0.25	S	>=16	R	2	S	>=4	R	>=64	R	>=16	R	>=8	R	>=128	R	>=128	R	>=16	R
kkp080	16	R	2	R	>=64	R	>=64	R	>=64	R	>=8	R	<=0.25	S	<=1	S	<=0.5	S	>=4	R	4	S	<=1	S	>=8	R	>=128	R	>=128	R	>=16	R
kkp081	>=64	R	4	R	>=64	R	>=64	R	>=64	R	<=0.12	S	<=0.25	S	<=1	S	<=0.5	S	>=4	R	4	S	8	I	<=0.25	S	>=128	R	16	S	<=0.5	S
kkp082	16	R	>=64	R	>=64	R	>=64	R	>=64	R	1	S	<=0.25	S	<=1	S	<=0.5	S	>=4	R	4	S	2	S	2	S	>=128	R	32	I	>=16	R
kkp083	<=1	S	<=1	S	<=1	S	2	S	2	S	<=0.12	S	<=0.25	S	<=1	S	<=0.5	S	<=0.25	S	4	S	2	S	<=0.25	S	<=4	R	<=8	S	<=0.5	S
kkp084	<=1	S	<=1	S	<=1	S	<=1	S	<=1	S	<=0.12	S	<=0.25	S	<=1	S	<=0.5	S	<=0.25	S	<=2	S	2	S	<=0.25	S	8	R	<=8	S	<=0.5	S
kkp085	>=64	R	>=64	R	>=64	R	>=64	R	>=64	R	2	R	<=0.25	S	<=1	S	1	S	>=4	R	>=64	R	4	R	4	R	>=128	R	>=128	R	>=16	R
kkp086	<=1	S	<=1	S	<=1	S	<=1	S	<=1	S	<=0.12	S	<=0.25	S	>=16	R	<=0.5	S	<=0.25	S	4	S	>=16	R	<=0.25	S	>=128	R	16	R	>=16	R
kkp089	16	R	2	R	>=64	R	>=64	R	>=64	R	1	S	<=0.25	S	>=16	R	1	S	>=4	R	4	S	8	I	2	S	>=128	R	16	S	>=16	R
kkp090	<=1	S	<=1	S	<=1	S	2	S	2	S	<=0.12	S	<=0.25	S	<=1	S	<=0.5	S	<=0.25	S	4	S	2	S	<=0.25	S	8	R	<=8	S	<=0.5	S
kkp091	<=1	S	<=1	S	<=1	S	<=1	S	<=1	S	<=0.12	S	<=0.25	S	<=1	S	<=0.5	S	<=0.25	S	<=2	S	2	S	<=0.25	S	8	R	<=8	S	<=0.5	S
kkp092	<=1	S	<=1	S	<=1	S	<=1	S	<=1	S	<=0.12	S	<=0.25	S	<=1	S	<=0.5	S	<=0.25	S	4	S	2	S	<=0.25	S	<=4	R	<=8	S	<=0.5	S
kkp093	16	R	2	R	>=64	R	>=64	R	>=64	R	<=0.12	S	<=0.25	S	<=1	S	<=0.5	S	>=4	R	<=2	S	4	S	<=0.25	S	>=128	R	>=128	R	>=16	R
kkp094	<=1	S	<=1	S	<=1	S	2	S	2	S	<=0.12	S	<=0.25	S	>=16	R	1	S	<=0.25	S	<=2	S	8	I	<=0.25	S	8	R	<=8	S	>=16	R
kkp0e1		S		S		S		S		S		S		S		S		S		S		S		S		S		R		S		S
kkp0e13		R		R		R		R		R		R		S		R		S		R		S		S		R		R		R		R
kkp0e21		S		S		S		S		S		S		S		S		S		S		S		S		S		R		S		R
kkp0e27		R		o		R		R		R		S		S		R		S		R		S		R		R		R		I		R
kkp0e6		R		R		R		R		R		S		S		S		S		R		R		S		S		R		R		R
kkp0e7		R		R		R		R		R		S		S		S		S		R		S		S		S		R		R		S
kkp102	<=1	S	<=1	S	<=1	S	<=1	S	<=1	S	<=0.12	S	<=0.25	S	<=1	S	<=0.5	S	<=0.25	S	<=2	S	<=1	S	<=0.25	S	<=4	R	<=8	S	<=0.5	S
kkp105	16	R	2	R	>=64	R	>=64	R	>=64	R	1	S	<=0.25	S	<=1	S	<=0.5	S	>=4	R	<=2	S	<=1	S	2	S	>=128	R	16	S	>=16	R
kkp107	4	R	2	R	>=64	R	>=64	R	>=64	R	>=8	R	<=0.25	S	>=16	R	<=0.5	S	>=4	R	8	S	4	S	>=8	R	>=128	R	<=8	S	>=16	R
kkp108	<=1	S	<=1	S	<=1	S	<=1	S	<=1	S	<=0.12	S	<=0.25	S	<=1	S	<=0.5	S	<=0.25	S	<=2	S	2	S	<=0.25	S	<=4	R	<=8	S	>=16	R
kkp109	<=1	S	<=1	S	<=1	S	2	S	2	S	<=0.12	S	<=0.25	S	>=16	R	<=0.5	S	<=0.25	S	4	S	>=16	R	<=0.25	S	>=128	R	16	R	>=16	R
kkp112	<=1	S	<=1	S	<=1	S	2	S	2	S	<=0.12	S	<=0.25	S	<=1	S	<=0.5	S	<=0.25	S	4	S	4	S	<=0.25	S	8	R	<=8	S	<=0.5	S
kkp113	16	R	2	R	>=64	R	>=64	R	>=64	R	<=0.12	S	<=0.25	S	<=1	S	<=0.5	S	>=4	R	4	S	2	S	<=0.25	S	>=128	R	64	I	>=16	R
Legend - MIC - minimum inhibitory concentration

## Sheet: S4-AMR genes
Supplementary Table 4: Antimicrobial resistance genes in the K. pneumoniae isolates
Isolate code	MDR Status	Extended Spectrum Beta-lactamases	Carbapenemases	AmpC beta-lactamases	Aminoglycoside Modifying Enzymes/Efflux pumps	Tetracycline resistant genes	Chloramphenicol resistant genes	Quinolone resistant genes	Polypetide resistant genes	Fosfomycin resistant genes	Trimethoprim resistant genes	Rifamycin resistant genes	Sulphonamide resistant genes	Macrolide resistant genes	Antiseptic resistant genes	Outer Membrane Proteins	MDR Efflux Pumps
kkp001	MDR	blaCTXM15 (2), blaSHV11, blaTEM181	blaOXA181 (2)	NA	aac.6.ib9, aph.3.ib (2), aph.6.id (2), arnT, rmtF, acrD, baeR, cpxA	NA	NA	emrR, oqxA, oqxB	eptB	fosA6	dfrA14 (2)	arr.2	sul2	NA	NA	OmpK37, OmpA	LptD, CRP, H.NS, KpnE, KpnF, KpnG, KpnH, acrA, acrB, marA, mdtB, mdtC, msbA, ramA
kkp003	MDR	blaCTXM15, blaOXA1, blaOXA9, blaSHV11, blaTEM181	blaNDM1	NA	aac.6.ib.cr4, ant.3.iia, aph.3.vi, arnT, acrD, baeR, cpxA	NA	catB3	emrR, oqxA, oqxB, QnrS1	eptB	fosA6	NA	arr.3	sul1	NA	qacEΔ1	OmpK37, OmpA	LptD, CRP, H.NS, KpnE, KpnF, KpnG, KpnH, acrA, acrB, marA, mdtB, mdtC, msbA, ramA
kkp005	MDR	blaCTXM15 (3), blaSHV187, blaTEM181	NA	NA	aac.6.ib.cr6, aph.3.ib, aph.6.id, arnT, aadA16, acrD, baeR, cpxA	NA	catII	emrR, oqxA, oqxB, QnrB17	eptB	fosA6	dfrA27	arr.3	sul1 (2), sul2	NA	qacEΔ1 (2)	OmpK37, OmpA	LptD, CRP, H.NS, KpnE, KpnF, KpnG, KpnH, acrA, acrB, marA, mdtB, mdtC, msbA, ramA
kkp006	MDR	blaCTXM15 (3), blaSHV1, blaTEM181 (2)	NA	NA	aac.3.iie (2), aac.6.ib.cr6, aph.3.ib (2), aph.6.id (2), arnT, aadA16, acrD, baeR, cpxA	tetD	catII	emrR, oqxA, oqxB, QnrB17	eptB	fosA6	dfrA27	arr.3	sul1 (2), sul2	NA	qacEΔ1 (2)	OmpK37, OmpA	LptD, CRP, H.NS, KpnE, KpnF, KpnG, KpnH, acrA, acrB, marA, mdtB, mdtC, msbA, ramA
kkp010	MDR	blaCTXM15, blaOXA1, blaSHV187, blaTEM181	NA	NA	aac.3.iie, aac.6.ib.cr6, aph.3.ib, aph.6.id, arnT, baeR, cpxA	tetA	NA	emrR, oqxA, oqxB, QnrB17	eptB	fosA6	dfrA14	NA	sul2	NA	NA	OmpK37, OmpA	LptD, CRP, H.NS, KpnE, KpnF, KpnG, KpnH, acrA, acrB, marA, mdtB, mdtC, msbA, ramA
kkp012	non-MDR	blaLEN11	NA	NA	arnT, acrD, baeR, cpxA	NA	NA	emrR, oqxA, oqxB	eptB, bacA	fosA5	NA	NA	NA	NA	NA	OmpK37, OmpA	LptD, CRP, H.NS, KpnE, KpnF, KpnG, KpnH, acrA, acrB, marA, mdtB, mdtC, msbA, ramA
kkp013	MDR	NA	NA	NA	aph.3.ib, aph.6.id, arnT, acrD, baeR, cpxA	tetD	NA	emrR, oqxA, oqxB	eptB	fosA6	dfrA15	NA	sul1, sul2	NA	qacEΔ1	OmpK37, OmpA	LptD, CRP, H.NS, KpnE, KpnF, KpnG, KpnH, acrA, acrB, marA, mdtB, mdtC, msbA, ramA
kkp014	MDR	blaCTXM15, blaOXA1, blaSHV120, blaSHV61, blaTEM181	NA	NA	aac.3.iie, aac.6.ib.cr6, aph.3.ib, aph.3.ia, aph.6.id, arnT, crcB, aadA5, acrD, baeR, cpxA	tetA, tetD	NA	emrR, oqxA, oqxB, QnrB17	eptB	fosA5	dfrA14, dfrA17	NA	sul1, sul2	mphA	NA	OmpK37, OmpA	LptD, CRP, H.NS, KpnE, KpnF, KpnG, KpnH, acrA, acrB, marA, mdtB, mdtC, msbA, ramA
kkp015	MDR	blaSHV41	NA	NA	aph.3.ia, arnT, baeR, cpxA	NA	NA	emrR, oqxA, oqxB	eptB	fosA6	NA	NA	NA	NA	NA	OmpK37, OmpA	LptD, CRP, H.NS, KpnE, KpnF, KpnG, KpnH, acrA, acrB, marA, mdtB, mdtC, msbA, ramA
kkp016	non-MDR	blaSHV187	NA	NA	arnT, crcB, acrD, baeR, cpxA	NA	NA	emrR, oqxA, oqxB	eptB	fosA6	NA	NA	NA	NA	NA	OmpK37, OmpA	LptD, CRP, H.NS, KpnE, KpnF, KpnG, KpnH, acrA, acrB, marA, mdtB, mdtC, msbA, ramA
kkp018	MDR	blaSHV106	NA	blaDHA	aac.3.iv, aac.6.ib.cr6, ant.3.iia, aph.3.ib, aph.3.ia, aph.4..ia, aph.6.id, arnT, aadA16, aadA2, acrD, armA, baeR, cpxA	NA	cmlA1, floR	emrR, oqxA, oqxB, QnrB20, QnrB4	eptB, MCR.8	fosA6	dfrA27	arr.3	sul1, sul3	mphE, msrE	NA	OmpK37, OmpA	LptD, CRP, H.NS, KpnE, KpnF, KpnG, KpnH, acrA, acrB, marA, mdtB, mdtC, msbA, ramA
kkp019	non-MDR	blaSHV42	NA	NA	aph.3.ib, aph.6.id, arnT, acrD, baeR, cpxA	NA	NA	emrR, oqxA, oqxB	eptB	fosA6	NA	NA	NA	NA	NA	OmpK37, OmpA	LptD, CRP, H.NS, KpnE, KpnF, KpnG, KpnH, acrA, acrB, marA, mdtB, mdtC, msbA, ramA
kkp020	non-MDR	blaSHV42	NA	NA	aph.3.ib, aph.6.id, arnT, baeR, cpxA	NA	NA	emrR, oqxA, oqxB	eptB	fosA6	NA	NA	NA	NA	NA	OmpK37, OmpA	LptD, CRP, H.NS, KpnE, KpnF, KpnG, KpnH, acrA, acrB, marA, mdtB, mdtC, msbA, ramA
kkp021	non-MDR	blaSHV61	NA	NA	arnT, baeR, cpxA	NA	NA	emrR, oqxA, oqxB	eptB	fosA6	NA	NA	NA	NA	NA	OmpK37, OmpA	LptD, CRP, H.NS, KpnE, KpnF, KpnG, KpnH, acrA, acrB, marA, mdtB, mdtC, msbA, ramA
kkp022	MDR	blaOKPA5, blaTEM181	NA	NA	aph.3.ib, aph.6.id, arnT, acrD, baeR, cpxA	tetD	NA	emrR, oqxA, oqxB	eptB, bacA	fosA6	dfrA5	NA	sul1, sul2	NA	qacEΔ1	OmpK37, OmpA	LptD, CRP, H.NS, KpnE, KpnF, KpnG, KpnH, acrA, acrB, marA, mdtB, mdtC, msbA, ramA
kkp023	MDR	blaCTXM15, blaOXA1, blaSHV106, blaTEM181	NA	NA	aac.3.iie, aac.6.ib.cr6, aph.3.ib, aph.6.id, arnT, acrD, baeR, cpxA	NA	NA	emrR, oqxA, oqxB	eptB	fosA6	dfrA14	NA	sul2	NA	NA	OmpK37, OmpA	LptD, CRP, H.NS, KpnE, KpnF, KpnG, KpnH, acrA, acrB, marA, mdtB, mdtC, msbA, ramA
kkp024	non-MDR	blaSHV187	NA	NA	arnT, acrD, baeR, cpxA	NA	NA	emrR, oqxA, oqxB	eptB	fosA5	NA	NA	NA	NA	NA	OmpK37, OmpA	LptD, CRP, H.NS, KpnE, KpnF, KpnG, KpnH, acrA, acrB, marA, mdtB, mdtC, msbA, ramA
kkp026	MDR	blaCTXM15, blaOXA1, blaSHV187, blaTEM181	NA	NA	aac.3.iie, aac.6.ib.cr6, aph.3.ib, aph.6.id, arnT, crcB, acrD, baeR, cpxA	tetA	NA	emrR, oqxA, oqxB, QnrB17	eptB	fosA6	dfrA14	NA	sul2	NA	NA	OmpK37, OmpA	LptD, CRP, H.NS, KpnE, KpnF, KpnG, KpnH, acrA, acrB, marA, mdtB, mdtC, msbA, ramA
kkp027	MDR	blaCTXM15, blaOXA1, blaSHV223	NA	NA	aac.3.iie, aac.6.ib.cr6, aph.3.ib, aph.6.id, arnT, aadA2, acrD, baeR, cpxA	NA	catII	emrR, oqxA, oqxB, QnrS1	eptB	fosA6	dfrA12	NA	sul1, sul2	mphA	qacEΔ1	OmpK37, OmpA	LptD, CRP, H.NS, KpnE, KpnF, KpnG, KpnH, acrA, acrB, marA, mdtB, mdtC, msbA, ramA
kkp028	non-MDR	blaLEN16	NA	NA	arnT, acrD, baeR, cpxA	NA	NA	emrR, oqxA, oqxB	eptB, bacA	fosA5	NA	NA	NA	NA	NA	OmpK37, OmpA	LptD, CRP, H.NS, KpnE, KpnF, KpnG, KpnH, acrA, acrB, marA, mdtB, mdtC, msbA, ramA
kkp030	non-MDR	blaLEN17	NA	NA	arnT, acrD, baeR, cpxA	NA	NA	emrR, oqxA, oqxB	eptB, bacA	fosA5	NA	NA	NA	NA	NA	OmpK37, OmpA	LptD, CRP, H.NS, KpnE, KpnF, KpnG, KpnH, acrA, acrB, marA, mdtB, mdtC, msbA, ramA
kkp031	non-MDR	blaCTXM15, blaSCO1, blaSHV172, blaTEM181	NA	NA	aac.3.iie, aph.3.ib, aph.6.id, arnT, acrD, baeR, cpxA	NA	NA	emrR, oqxA, oqxB	eptB	fosA5	NA	NA	sul2	mphA	NA	OmpK37, OmpA	LptD, CRP, H.NS, KpnE, KpnF, KpnG, KpnH, acrA, acrB, marA, mdtB, mdtC, msbA, ramA
kkp032	non-MDR	blaSHV187	NA	NA	aph.3.ib, aph.6.id, arnT, baeR, cpxA	NA	NA	emrR, oqxA, oqxB	eptB	fosA5	NA	NA	NA	NA	NA	OmpK37, OmpA	LptD, CRP, H.NS, KpnE, KpnF, KpnG, KpnH, acrA, acrB, marA, mdtB, mdtC, msbA, ramA
kkp034	non-MDR	blaOKPB2, blaTEM181	NA	NA	arnT, aadA2, acrD, baeR, cpxA	NA	NA	emrR, oqxA, oqxB	eptB, bacA	fosA5	dfrA16	NA	sul1, sul2	NA	NA	OmpK37, OmpA	LptD, CRP, H.NS, KpnE, KpnF, KpnG, KpnH, acrA, acrB, marA, mdtB, mdtC, msbA, ramA
kkp035	MDR	blaSHV187, blaTEM181	NA	NA	aph.3.ib, aph.6.id, arnT, acrD, baeR, cpxA	tetD	catII	emrR, oqxA, oqxB	eptB	fosA6	NA	NA	sul2	NA	NA	OmpK37, OmpA	LptD, CRP, H.NS, KpnE, KpnF, KpnG, KpnH, acrA, acrB, marA, mdtB, mdtC, msbA, ramA
kkp036	non-MDR	blaCTXM15, blaOKPA9, blaSHV134	NA	NA	aph.3.ib, aph.3.ia (2), aph.6.id, arnT, aadA2, acrD, baeR, cpxA	NA	NA	emrR, oqxA, oqxB, QnrS1	eptB, bacA	fosA6	dfrA12 (2)	NA	sul1, sul2	mphA (2)	qacEΔ1	OmpK37, OmpA	LptD, CRP, H.NS, KpnE, KpnF, KpnG, KpnH, acrA, acrB, marA, mdtB, mdtC, msbA, ramA
kkp037	non-MDR	blaSHV110, blaSHV134	NA	NA	aac.6.ib10, aph.3.ib, aph.3.ia, aph.6.id, arnT, acrD, baeR, cpxA	NA	floR	emrR, oqxA, oqxB, QnrS1	eptB	fosA6	NA	NA	sul1, sul2 (2)	mphA	qacEΔ1	OmpK37, OmpA	LptD, CRP, H.NS, KpnE, KpnF, KpnG, KpnH, acrA, acrB, marA, mdtB, mdtC, msbA, ramA
kkp038	MDR	blaCTXM15, blaSHV215, blaTEM181	NA	NA	aph.3.ib, aph.6.id, arnT, acrD, baeR, cpxA	NA	NA	emrR, oqxA, oqxB	eptB	fosA5	dfrA14	NA	sul2	mphA	NA	OmpK37, OmpA	LptD, CRP, H.NS, KpnE, KpnF, KpnG, KpnH, acrA, acrB, marA, mdtB, mdtC, msbA, ramA
kkp039	MDR	blaCTXM15, blaOXA1, blaSHV106	NA	NA	aac.3.iie, aac.6.ib.cr6, aph.3.ib, aph.6.id, arnT, aadA2, acrD, baeR, cpxA	tetD	NA	emrR, oqxA, oqxB	eptB	fosA6	dfrA12, dfrA14	NA	sul1, sul2	mphA	qacEΔ1	OmpK37, OmpA	LptD, CRP, H.NS, KpnE, KpnF, KpnG, KpnH, acrA, acrB, marA, mdtB, mdtC, msbA, ramA
kkp040	MDR	blaSHV106	NA	NA	ant.3.iia, arnT, acrD, baeR, cpxA	NA	cmlA5	emrR, oqxA, oqxB	eptB	fosA6	dfrA14	arr.2	sul1	EreA2	qacEΔ1	OmpK37, OmpA	LptD, CRP, H.NS, KpnE, KpnF, KpnG, KpnH, acrA, acrB, marA, mdtB, mdtC, msbA, ramA
kkp042	MDR	blaCTXM15, blaSCO1, blaSHV1, blaTEM181	NA	NA	aac.3.iie, aac.6.ib.cr6, aph.3.ib, aph.6.id, arnT, aadA16, acrD, baeR, cpxA	tetD	NA	emrR, oqxA, oqxB	eptB	fosA6	dfrA27	arr.3	sul1, sul2	NA	qacEΔ1	OmpK37, OmpA	LptD, CRP, H.NS, KpnE, KpnF, KpnG, KpnH, acrA, acrB, marA, mdtB, mdtC, msbA, ramA
kkp043	non-MDR	blaSHV187	NA	NA	arnT, acrD, baeR, cpxA	NA	NA	emrR, oqxA, oqxB	eptB	fosA6	dfrA5	NA	sul1	NA	qacEΔ1	OmpK37, OmpA	LptD, CRP, H.NS, KpnE, KpnF, KpnG, KpnH, acrA, acrB, marA, mdtB, mdtC, msbA, ramA
kkp044	MDR	blaCTXM15, blaSCO1, blaSHV1, blaTEM181	NA	NA	aac.3.iie, aac.6.ib.cr6, aph.3.ib, aph.6.id, arnT, aadA16, acrD, baeR, cpxA	tetD	catII	emrR, oqxA, oqxB, QnrB17	eptB	fosA6	dfrA27	arr.3	sul1, sul2	NA	qacEΔ1	OmpK37, OmpA	LptD, CRP, H.NS, KpnE, KpnF, KpnG, KpnH, acrA, acrB, marA, mdtB, mdtC, msbA, ramA
kkp045	non-MDR	blaLEN13	NA	NA	arnT, acrD, baeR, cpxA	NA	NA	emrR, oqxA, oqxB	eptB, bacA	fosA5	NA	NA	NA	NA	NA	OmpK37, OmpA	LptD, CRP, H.NS, KpnE, KpnF, KpnG, KpnH, acrA, acrB, marA, mdtB, mdtC, msbA, ramA
kkp047	MDR	blaCTXM15, blaOXA1, blaSHV106	NA	NA	aac.6.ib.cr6, aph.3.ib, aph.6.id, arnT, acrD, baeR, cpxA	tetA	NA	emrR, oqxA, oqxB, QnrB17	eptB	fosA6	dfrA14	NA	sul2	NA	NA	OmpK37, OmpA	LptD, CRP, H.NS, KpnE, KpnF, KpnG, KpnH, acrA, acrB, marA, mdtB, mdtC, msbA, ramA
kkp048	non-MDR	blaLEN55	NA	NA	arnT, acrD, baeR, cpxA	NA	NA	emrR, oqxA, oqxB	eptB	fosA5	NA	NA	NA	NA	NA	OmpK37, OmpA	LptD, CRP, H.NS, KpnE, KpnF, KpnG, KpnH, acrA, acrB, marA, mdtB, mdtC, msbA, ramA
kkp049	MDR	blaCTXM98, blaSHV187	NA	NA	aac.3.iid, aac.6.ib.cr6, aph.3.ib, aph.3.ia, aph.6.id, arnT, aadA16, acrD, baeR, cpxA	tetA	floR	emrR, oqxA, oqxB, QnrB20, QnrS1	eptB	fosA6	dfrA27	arr.3	sul1, sul2	mphA	qacEΔ1	OmpK37, OmpA	LptD, CRP, H.NS, KpnE, KpnF, KpnG, KpnH, acrA, acrB, marA, mdtB, mdtC, msbA, ramA
kkp050	MDR	blaCTXM14, blaLAP2, blaSHV178	NA	NA	aac.3.iid, aph.3.ib, aph.6.id, arnT, baeR, cpxA	tetA, tetD	NA	emrR, oqxA, oqxB, QnrS1	eptB	fosA6	dfrA1	NA	sul1, sul2	NA	qacEΔ1	OmpA	LptD, CRP, H.NS, KpnE, KpnF, KpnG, KpnH, acrA, acrB, marA, mdtB, mdtC, msbA, ramA
kkp051	non-MDR	blaSHV215	NA	NA	aph.3.ib, aph.6.id, arnT, baeR, cpxA	NA	NA	emrR, oqxA, oqxB	eptB	fosA5	NA	NA	NA	NA	NA	OmpK37, OmpA	LptD, CRP, H.NS, KpnE, KpnF, KpnG, KpnH, acrA, acrB, marA, mdtB, mdtC, msbA, ramA
kkp052	non-MDR	blaSHV110	NA	NA	aph.3.ib, aph.6.id, arnT, acrD, baeR, cpxA	NA	NA	emrR, oqxA, oqxB	eptB	fosA6	dfrA5	NA	sul1, sul2	NA	qacEΔ1	OmpK37, OmpA	LptD, CRP, H.NS, KpnE, KpnF, KpnG, KpnH, acrA, acrB, marA, mdtB, mdtC, msbA, ramA
kkp054	non-MDR	blaLEN16	NA	NA	arnT, acrD, baeR, cpxA	NA	NA	emrR, oqxA, oqxB	eptB, bacA	fosA5	NA	NA	NA	NA	NA	OmpK37, OmpA	LptD, CRP, H.NS, KpnE, KpnF, KpnG, KpnH, acrA, acrB, marA, mdtB, mdtC, msbA, ramA
kkp055	non-MDR	blaSHV120, blaSHV187	NA	NA	aph.3.ib, aph.6.id, arnT, acrD, baeR, cpxA	NA	NA	emrR, oqxA, oqxB	eptB	fosA6	NA	NA	sul2	NA	NA	OmpK37, OmpA	LptD, CRP, H.NS, KpnE, KpnF, KpnG, KpnH, acrA, acrB, marA, mdtB, mdtC, msbA, ramA
kkp056	non-MDR	blaSHV187	NA	NA	arnT, acrD, baeR, cpxA	NA	NA	emrR, oqxA, oqxB	eptB	fosA6	NA	NA	NA	NA	NA	OmpK37, OmpA	LptD, CRP, H.NS, KpnE, KpnF, KpnG, KpnH, acrA, acrB, marA, mdtB, mdtC, msbA, ramA
kkp057	non-MDR	blaLEN13	NA	NA	arnT, acrD, baeR, cpxA	NA	NA	emrR, oqxA, oqxB	eptB	fosA5	NA	NA	NA	NA	NA	OmpK37, OmpA	LptD, CRP, H.NS, KpnE, KpnF, KpnG, KpnH, acrA, acrB, marA, mdtB, mdtC, msbA, ramA
kkp058	non-MDR	blaCTXM15, blaSHV1, blaTEM181 (2)	NA	NA	aac.3.iie, aph.3.ib, aph.6.id, arnT, baeR, cpxA	NA	NA	emrR, oqxA, oqxB	eptB	fosA6	dfrA14	NA	sul2	mphA	NA	OmpK37, OmpA	LptD, CRP, H.NS, KpnE, KpnF, KpnG, KpnH, acrA, acrB, marA, mdtB, mdtC, msbA, ramA
kkp059	MDR	blaLEN16, blaSHV134, blaTEM181	NA	NA	aph.6.id, arnT, acrD, baeR, cpxA	tetD	catI	emrR, oqxA, oqxB	eptB, bacA	fosA5	dfrA14	NA	sul2	NA	NA	OmpK37, OmpA	LptD, CRP, H.NS, KpnE, KpnF, KpnG, KpnH, acrA, acrB, marA, mdtB, mdtC, msbA, ramA
kkp060	non-MDR	blaCTXM15, blaSCO1, blaSHV172, blaTEM181	NA	NA	aac.3.iie, aph.3.ib, aph.6.id, arnT, aadA2, acrD, baeR, cpxA	NA	NA	emrR, oqxA, oqxB	eptB	fosA5	dfrA12	NA	sul1, sul2	mphA	NA	OmpA	LptD, CRP, H.NS, KpnE, KpnF, KpnG, KpnH, acrA, acrB, marA, mdtB, mdtC, msbA, ramA
kkp063	non-MDR	NA	NA	NA	aph.3.ib, aph.3.ia, aph.6.id, arnT, acrD, baeR, cpxA	tetD	NA	emrR, oqxA, oqxB	eptB	fosA6	dfrA7	NA	sul1, sul2	NA	qacEΔ1	OmpK37, OmpA	LptD, CRP, H.NS, KpnE, KpnF, KpnG, KpnH, acrA, acrB, marA, mdtB, mdtC, msbA, ramA
kkp064	MDR	blaCTXM15, blaOXA1, blaOXA10, blaSHV106	NA	NA	aac.3.iie, aac.6.ib.cr6, ant.3.iia, aph.3.ib, aph.3.ia, aph.6.id, arnT, aadA2, acrD, baeR, cpxA	tetD	floR	emrR, oqxA, oqxB	eptB	fosA6	dfrA12, dfrA14	arr.2	sul1, sul2	mphA	qacEΔ1	OmpK37, OmpA	LptD, CRP, H.NS, KpnE, KpnF, KpnG, KpnH, acrA, acrB, marA, mdtB, mdtC, msbA, ramA
kkp065	non-MDR	blaSHV33	NA	NA	aph.3.ib, arnT, crcB, baeR, cpxA	tetD	NA	emrR, oqxA, oqxB	eptB	fosA6	NA	NA	sul2	NA	NA	OmpK37, OmpA	LptD, CRP, H.NS, KpnE, KpnF, KpnG, KpnH, acrA, acrB, marA, mdtB, mdtC, msbA, ramA
kkp066	non-MDR	blaSHV120, blaSHV33	NA	NA	aph.3.ib, aph.6.id, arnT, crcB, acrD, baeR, cpxA	tetD	NA	emrR, oqxA, oqxB	eptB	fosA6	NA	NA	sul2	NA	NA	OmpK37, OmpA	LptD, CRP, H.NS, KpnE, KpnF, KpnG, KpnH, acrA, acrB, marA, mdtB, mdtC, msbA, ramA
kkp067	non-MDR	blaCTXM15, blaSHV187	NA	NA	arnT, acrD, baeR, cpxA	NA	NA	emrR, oqxA, oqxB	eptB	fosA6	NA	NA	NA	NA	NA	OmpK37, OmpA	LptD, CRP, H.NS, KpnE, KpnF, KpnG, KpnH, acrA, acrB, marA, mdtB, mdtC, msbA, ramA
kkp068	non-MDR	blaSHV187, blaTEM181	NA	NA	aph.3.ib, aph.6.id, arnT, baeR, cpxA	NA	NA	emrR, oqxA, oqxB	eptB	fosA6	dfrA14	NA	sul2	mphA	NA	OmpK37, OmpA	LptD, CRP, H.NS, KpnE, KpnF, KpnG, KpnH, acrA, acrB, marA, mdtB, mdtC, msbA, ramA
kkp070	MDR	blaCTXM15, blaOXA320, blaSHV187, blaTEM181	NA	NA	aac.6.ib.cr6, aph.3.ib, aph.6.id, arnT, crcB, baeR, cpxA	tetA	NA	emrR, oqxA, oqxB, QnrB17	eptB	fosA6	dfrA14	NA	sul2	NA	NA	OmpK37, OmpA	LptD, CRP, H.NS, KpnE, KpnF, KpnG, KpnH, acrA, acrB, marA, mdtB, mdtC, msbA, ramA
kkp071	non-MDR	blaSHV110	NA	NA	arnT, acrD, baeR, cpxA	NA	NA	emrR, oqxA, oqxB	eptB	fosA6	NA	NA	NA	NA	NA	OmpK37, OmpA	LptD, CRP, H.NS, KpnE, KpnF, KpnG, KpnH, acrA, acrB, marA, mdtB, mdtC, msbA, ramA
kkp072	non-MDR	blaSHV187	NA	NA	arnT, acrD, baeR, cpxA	NA	NA	emrR, oqxA, oqxB	eptB	fosA6	NA	NA	NA	NA	NA	OmpK37, OmpA	LptD, CRP, H.NS, KpnE, KpnF, KpnG, KpnH, acrA, acrB, marA, mdtB, mdtC, msbA, ramA
kkp073	MDR	blaCTXM15, blaOXA1, blaSHV106, blaTEM181	NA	NA	aac.3.iie, aac.6.ib.cr6, aph.3.ib, aph.6.id, arnT, acrD, baeR, cpxA	NA	NA	emrR, oqxA, oqxB, QnrB17	eptB	fosA6	dfrA14	NA	sul2	NA	NA	OmpK37, OmpA	LptD, CRP, H.NS, KpnE, KpnF, KpnG, KpnH, acrA, acrB, marA, mdtB, mdtC, msbA, ramA
kkp074	non-MDR	blaCTXM15, blaSHV187	NA	NA	aac.3.iid, aac.6.ib.cr6, arnT, aadA16, acrD, baeR, cpxA	NA	NA	emrR, oqxA, oqxB	eptB	fosA6	dfrA27	arr.3	sul1	NA	qacEΔ1	OmpK37, OmpA	LptD, CRP, H.NS, KpnE, KpnF, KpnG, KpnH, acrA, acrB, marA, mdtB, mdtC, msbA, ramA
kkp075	non-MDR	blaLEN13	NA	NA	arnT, acrD, baeR, cpxA	NA	NA	emrR, oqxA, oqxB	eptB, bacA	fosA5	NA	NA	NA	NA	NA	OmpK37, OmpA	LptD, CRP, H.NS, KpnE, KpnF, KpnG, KpnH, acrA, acrB, marA, mdtB, mdtC, msbA, ramA
kkp076	MDR	blaSHV120, blaSHV187	NA	NA	aph.3.ib, aph.3.ia, aph.6.id, arnT, acrD, baeR, cpxA	tetD	NA	emrR, oqxA, oqxB	eptB	fosA6	dfrA7	NA	sul1, sul2	NA	qacEΔ1	OmpK37, OmpA	LptD, CRP, H.NS, KpnE, KpnF, KpnG, KpnH, acrA, acrB, marA, mdtB, mdtC, msbA, ramA
kkp077	non-MDR	blaLEN32	NA	NA	arnT, acrD, baeR, cpxA	NA	NA	emrR, oqxA, oqxB	eptB, bacA	fosA5	NA	NA	NA	NA	NA	OmpK37, OmpA	LptD, CRP, H.NS, KpnE, KpnF, KpnG, KpnH, acrA, acrB, marA, mdtB, mdtC, msbA, ramA
kkp078	non-MDR	blaLEN32	NA	NA	arnT, acrD, baeR, cpxA	NA	NA	emrR, oqxA, oqxB	eptB, bacA	fosA5	NA	NA	NA	NA	NA	OmpK37, OmpA	LptD, CRP, H.NS, KpnE, KpnF, KpnG, KpnH, acrA, acrB, marA, mdtB, mdtC, msbA, ramA
kkp079	MDR	blaCTXM15, blaSHV182, blaTEM181	NA	NA	aac.3.iie, aac.6.ib.cr6, aph.3.ib, aph.6.id, arnT, aadA16, acrD, baeR, cpxA	tetD	catII	emrR, oqxA, oqxB, QnrB17	eptB	fosA6	dfrA14, dfrA27	arr.3	sul1, sul2	mphA	qacEΔ1	OmpK37, OmpA	LptD, CRP, H.NS, KpnE, KpnF, KpnG, KpnH, acrA, acrB, marA, mdtB, mdtC, msbA, ramA
kkp080	MDR	blaCTXM15, blaOXA1, blaSHV106, blaTEM181	NA	NA	aac.3.iie, aac.6.ib.cr6, aph.6.id, arnT, acrD, baeR, cpxA	NA	NA	emrR, oqxA, oqxB, QnrB17	eptB	fosA6	dfrA14	NA	sul2	NA	NA	OmpK37, OmpA	LptD, CRP, H.NS, KpnE, KpnF, KpnG, KpnH, acrA, acrB, marA, mdtB, mdtC, msbA, ramA
kkp081	non-MDR	blaCTXM15, blaLEN16	NA	NA	arnT, acrD, baeR, cpxA	NA	NA	emrR, oqxA, oqxB	eptB, bacA	fosA5	NA	NA	NA	NA	NA	OmpK37, OmpA	LptD, CRP, H.NS, KpnE, KpnF, KpnG, KpnH, acrA, acrB, marA, mdtB, mdtC, msbA, ramA
kkp082	non-MDR	blaCTXM15, blaSHV37, blaTEM181	NA	NA	aac.6.ib.cr6, aph.3.ib, aph.6.id, arnT, aadA16, acrD, baeR, cpxA	NA	NA	emrR, oqxA, oqxB, QnrS1	eptB	fosA6	dfrA27	arr.3	sul1, sul2	NA	qacEΔ1	OmpK37, OmpA	LptD, CRP, H.NS, KpnE, KpnF, KpnG, KpnH, acrA, acrB, marA, mdtB, mdtC, msbA, ramA
kkp083	non-MDR	blaSHV33	NA	NA	arnT, crcB, baeR, cpxA	NA	NA	emrR, oqxA, oqxB	eptB	fosA6	NA	NA	NA	NA	NA	OmpK37, OmpA	LptD, CRP, H.NS, KpnE, KpnF, KpnG, KpnH, acrA, acrB, marA, mdtB, mdtC, msbA, ramA
kkp084	non-MDR	blaSHV1	NA	NA	arnT, baeR, cpxA	NA	NA	emrR, oqxA, oqxB	eptB	fosA6	NA	NA	NA	NA	NA	OmpK37, OmpA	LptD, CRP, H.NS, KpnE, KpnF, KpnG, KpnH, acrA, acrB, marA, mdtB, mdtC, msbA, ramA
kkp085	MDR	blaCTXM15, blaSHV215, blaTEM181	NA	NA	aac.3.iie, aac.6.ib.cr6, arnT, aadA16, baeR, cpxA	NA	catI, catII	emrR, oqxA, oqxB, QnrS1	eptB	fosA6	dfrA27	arr.3	sul1, sul2	NA	qacEΔ1	OmpK37, OmpA	LptD, CRP, H.NS, KpnE, KpnF, KpnG, KpnH, acrA, acrB, marA, mdtB, mdtC, msbA, ramA
kkp086	MDR	blaSHV212, blaTEM181	NA	NA	aph.3.ib, aph.6.id, arnT, acrD, baeR, cpxA	tetD	NA	emrR, oqxA, oqxB	eptB	fosA6	dfrA5	NA	sul1, sul2	NA	qacEΔ1	OmpK37, OmpA	LptD, CRP, H.NS, KpnE, KpnF, KpnG, KpnH, acrA, acrB, marA, mdtB, mdtC, msbA, ramA
kkp089	MDR	blaCTXM15, blaSHV212, blaTEM181	NA	NA	aph.3.ib, aph.6.id, arnT, baeR, cpxA	tetA	NA	emrR, oqxA, oqxB, QnrS1	eptB	fosA5	dfrA14	NA	sul2	NA	NA	OmpA	LptD, CRP, H.NS, KpnE, KpnF, KpnG, KpnH, acrA, acrB, marA, mdtB, mdtC, msbA, ramA
kkp090	non-MDR	blaLEN11, blaOXA926	NA	NA	arnT, acrD, baeR, cpxA	NA	NA	emrR, oqxA, oqxB	eptB, bacA	fosA5	NA	NA	NA	NA	NA	OmpK37, OmpA	LptD, CRP, H.NS, KpnE, KpnF, KpnG, KpnH, acrA, acrB, marA, mdtB, mdtC, msbA, ramA
kkp091	non-MDR	blaSHV187	NA	NA	arnT, acrD, baeR, cpxA	NA	NA	emrR, oqxA, oqxB	eptB	fosA6	NA	NA	NA	NA	NA	OmpK37, OmpA	LptD, CRP, H.NS, KpnE, KpnF, KpnG, KpnH, acrA, acrB, marA, mdtB, mdtC, msbA, ramA
kkp092	non-MDR	blaLEN2	NA	NA	arnT, acrD, baeR, cpxA	NA	NA	emrR, oqxA, oqxB	eptB, bacA	fosA5	NA	NA	NA	NA	NA	OmpK37, OmpA	LptD, CRP, H.NS, KpnE, KpnF, KpnG, KpnH, acrA, acrB, marA, mdtB, mdtC, msbA, ramA
kkp093	non-MDR	blaCTXM15, blaSHV215, blaTEM181	NA	NA	aph.3.ib, aph.3.ia, aph.6.id, arnT, baeR, cpxA	NA	NA	emrR, oqxA, oqxB	eptB	fosA6	dfrA14	NA	sul2	mphA	NA	OmpK37, OmpA	LptD, CRP, H.NS, KpnE, KpnF, KpnG, KpnH, acrA, acrB, marA, mdtB, mdtC, msbA, ramA
kkp094	non-MDR	blaLEN2	NA	NA	ant.3.iia, arnT, acrD, baeR, cpxA	tetA	NA	emrR, oqxA, oqxB	eptB, bacA	fosA5	dfrA1	NA	sul1	NA	NA	OmpK37, OmpA	LptD, CRP, H.NS, KpnE, KpnF, KpnG, KpnH, acrA, acrB, marA, mdtB, mdtC, msbA, ramA
kkp0e1	non-MDR	blaSHV187	NA	NA	arnT, acrD, baeR, cpxA	NA	NA	emrR, oqxA, oqxB	eptB	fosA6	NA	NA	NA	NA	NA	OmpK37, OmpA	LptD, CRP, H.NS, KpnE, KpnF, KpnG, KpnH, acrA, acrB, marA, mdtB, mdtC, msbA, ramA
kkp0e13	MDR	blaCTXM15 (2), blaOXA11, blaSHV187, blaTEM181 (2)	NA	NA	aac.3.iid, aac.3.iie, aac.6.ib.cr6, aph.3.ib, aph.6.id, arnT, acrD, baeR, cpxA	tetA	NA	emrR, oqxA, oqxB, QnrB17	eptB	fosA6	dfrA14	NA	sul2	mphA	NA	OmpK37, OmpA	LptD, CRP, H.NS, KpnE, KpnF, KpnG, KpnH, acrA, acrB, marA, mdtB, mdtC, msbA, ramA
kkp0e21	non-MDR	blaSHV223	NA	NA	aph.6.id, arnT, acrD, baeR, cpxA	NA	NA	emrR, oqxA, oqxB	eptB	fosA6	dfrA14	NA	NA	NA	NA	OmpK37, OmpA	LptD, CRP, H.NS, KpnE, KpnF, KpnG, KpnH, acrA, acrB, marA, mdtB, mdtC, msbA, ramA
kkp0e27	MDR	blaCTXM15, blaSHV215, blaTEM181	NA	NA	aph.3.ib, aph.6.id, arnT, acrD, baeR, cpxA	tetA	NA	emrR, oqxA, oqxB, QnrB17	eptB	fosA6	dfrA14	NA	sul2	NA	NA	OmpK37, OmpA	LptD, CRP, H.NS, KpnE, KpnF, KpnG, KpnH, acrA, acrB, marA, mdtB, mdtC, msbA, ramA
kkp0e6	MDR	blaCTXM15, blaSHV33, blaTEM181	NA	NA	aac.3.iie, ant.3.iia, arnT, crcB, acrD, baeR, cpxA	NA	catII	emrR, oqxA, oqxB	eptB	fosA6	dfrA1	NA	sul1	NA	qacEΔ1	OmpK37, OmpA	LptD, CRP, H.NS, KpnE, KpnF, KpnG, KpnH, acrA, acrB, marA, mdtB, mdtC, msbA, ramA
kkp0e7	non-MDR	blaCTXM15, blaSHV33, blaTEM181	NA	NA	aac.3.iie, arnT, crcB, baeR, cpxA	NA	NA	emrR, oqxA, oqxB	eptB	fosA6	NA	NA	NA	NA	NA	OmpK37, OmpA	LptD, CRP, H.NS, KpnE, KpnF, KpnG, KpnH, acrA, acrB, marA, mdtB, mdtC, msbA, ramA
kkp102	non-MDR	blaSHV110	NA	NA	arnT, acrD, baeR, cpxA	NA	NA	emrR, oqxA, oqxB	eptB	fosA6	NA	NA	NA	NA	NA	OmpK37, OmpA	LptD, CRP, H.NS, KpnE, KpnF, KpnG, KpnH, acrA, acrB, marA, mdtB, mdtC, msbA, ramA
kkp105	non-MDR	blaCTXM15, blaOXA1, blaSHV110, blaTEM181	NA	NA	aac.3.iie, aac.6.ib.cr6, arnT, aadA2, acrD, baeR, cpxA	NA	NA	emrR, oqxA, oqxB, QnrS1	eptB	fosA6	dfrA12	NA	sul1, sul2	mphA	qacEΔ1	OmpK37, OmpA	LptD, CRP, H.NS, KpnE, KpnF, KpnG, KpnH, acrA, acrB, marA, mdtB, mdtC, msbA, ramA
kkp107	MDR	blaSHV187	NA	NA	arnT, acrD, baeR, cpxA	NA	NA	emrR, oqxA, oqxB	eptB	fosA6	NA	NA	NA	NA	NA	OmpK37, OmpA	LptD, CRP, H.NS, KpnE, KpnF, KpnG, KpnH, acrA, acrB, marA, mdtB, mdtC, msbA, ramA
kkp108	non-MDR	blaLEN32	NA	NA	arnT, acrD, baeR, cpxA	NA	NA	emrR, oqxA, oqxB	eptB, bacA	fosA6	dfrA5	NA	sul1	NA	qacEΔ1	OmpK37, OmpA	LptD, CRP, H.NS, KpnE, KpnF, KpnG, KpnH, acrA, acrB, marA, mdtB, mdtC, msbA, ramA
kkp109	MDR	blaSHV77, blaTEM181	NA	NA	aph.3.ib, aph.6.id, arnT, acrD, baeR, cpxA	tetD	NA	emrR, oqxA, oqxB	eptB	fosA6	dfrA14 (2)	NA	sul2	NA	NA	OmpK37, OmpA	LptD, CRP, H.NS, KpnE, KpnF, KpnG, KpnH, acrA, acrB, marA, mdtB, mdtC, msbA, ramA
kkp112	non-MDR	blaLEN13	NA	NA	arnT, acrD, baeR, cpxA	NA	NA	emrR, oqxA, oqxB	eptB, bacA	fosA5	NA	NA	NA	NA	NA	OmpK37, OmpA	LptD, CRP, H.NS, KpnE, KpnF, KpnG, KpnH, acrA, acrB, marA, mdtB, mdtC, msbA, ramA
kkp113	non-MDR	blaCTXM15, blaOXA1, blaSHV106, blaTEM181	NA	NA	aac.3.iie, aac.6.ib.cr6, arnT, acrD, baeR, cpxA	NA	NA	emrR, oqxA, oqxB		fosA6	dfrA14	NA	sul2	NA	NA	OmpK37, OmpA	LptD, CRP, H.NS, KpnE, KpnF, KpnG, KpnH, acrA, acrB, marA, mdtB, mdtC, msbA, ramA
Table S4 legend: NA – not available; (n) – copy number of the respective gene found in the respective isolate

## Sheet: S5 - virulence genes
Supplementary Table 5: Virulence genes identified in the K. pneumoniae isolates
Isolate code	Siderophores (Iron Binding Proteins)				Capsule and Mucoid phenotype regulation		Serum resistance	Secretion system	Immune evasion	Biofilm formation	Adherence	Efflux pumps	Allantoin	Heat-stable enterotoxin
	yersiniabactin	aerobactins	salmochelin	enterobactins	capsule	mucoid phenotype
kkp001	fyuA, irp1, irp2, ybtA, ybtE, ybtP, ybtQ, ybtS, ybtT, ybtU, ybtX		iroE	entB, entC, entE, entF, fepA, fepB, fepC, fepD, fepG, fes, ybdA	rcsA, rcsB		glf, ompA, wbbM, wbbN, wbbO, wzm, wzt	clpV.tssH, dotU.tssL, hcp.tssD, icmF.tssM, impA.tssA, KPHS_23120, sciN.tssJ, tle1, tli1, tssF, tssG, vasE.tssK, vgrG.tssI, vipA.tssB, vipB.tssC	cpsACP, galF, gnd, manB, manC, ugd, wza, wzi	mrkA, mrkB, mrkC, mrkD, mrkF, mrkH, mrkI, mrkJ	fimA, fimB, fimC, fimD, fimE, fimF, fimG, fimH, fimI, fimK, yagV.ecpE, yagW.ecpD, yagY.ecpB, yagZ.ecpA, ykgK.ecpR	acrA, acrB
kkp003	fyuA, irp1, irp2, ybtA, ybtE, ybtP, ybtQ, ybtS, ybtT, ybtU, ybtX		iroE	entB, entC, entE, entF, fepA, fepB, fepC, fepD, fepG, fes, ybdA	rcsA, rcsB		glf, ompA, wbbM, wbbN, wbbO, wzm, wzt	clpV.tssH, dotU.tssL, hcp.tssD, icmF.tssM, impA.tssA, KPHS_23120, sciN.tssJ, tle1, tli1, tssF, tssG, vasE.tssK, vgrG.tssI, vipA.tssB, vipB.tssC	cpsACP, galF, gnd, manB, manC, ugd, wza, wzi	mrkA, mrkB, mrkC, mrkD, mrkF, mrkH, mrkI, mrkJ	fimA, fimB, fimC, fimD, fimE, fimF, fimG, fimH, fimI, fimK, yagV.ecpE, yagW.ecpD, yagX.ecpC, yagY.ecpB, yagZ.ecpA, ykgK.ecpR	acrA, acrB
kkp005	NA		iroE	entB, entC, entE, entF, fepA, fepB, fepC, fepD, fepG, fes, ybdA	rcsA, rcsB		glf, kfoC, ompA, wbbM, wbbN, wbbO, wzm, wzt	clpV.tssH, dotU.tssL, hcp.tssD, icmF.tssM, impA.tssA, KPHS_23120, sciN.tssJ, tle1, tli1, tssF, tssG, vasE.tssK, vgrG.tssI	cpsACP, galF, gnd, manB, manC, ugd, wzi	mrkA, mrkB, mrkC, mrkD, mrkF, mrkH, mrkI, mrkJ	fimA, fimB, fimC, fimD, fimE, fimF, fimG, fimH, fimI, fimK, yagV.ecpE, yagW.ecpD, yagX.ecpC, yagY.ecpB, yagZ.ecpA, ykgK.ecpR	acrA, acrB
kkp006	fyuA, irp1, irp2, ybtA, ybtE, ybtP, ybtQ, ybtS, ybtT, ybtU, ybtX		iroE	entB, entC, entE, entF, fepA, fepB, fepC, fepD, fepG, fes, ybdA	rcsA, rcsB		glf, ompA, wbbM, wbbN, wbbO, wzm, wzt	clpV.tssH, dotU.tssL, hcp.tssD, icmF.tssM, sciN.tssJ, tssF, tssG, vasE.tssK	cpsACP, galF, gnd, ugd, wzi	mrkA, mrkB, mrkC, mrkD, mrkF, mrkH, mrkI, mrkJ	fimA, fimB, fimC, fimD, fimE, fimF, fimG, fimH, fimI, fimK, yagV.ecpE, yagW.ecpD, yagX.ecpC, yagY.ecpB, yagZ.ecpA, ykgK.ecpR	acrA, acrB
kkp010	fyuA, irp1, irp2, ybtA, ybtE, ybtP, ybtQ, ybtS, ybtT, ybtU, ybtX		iroE	entB, entC, entE, entF, fepA, fepB, fepC, fepD, fepG, fes, ybdA	rcsA, rcsB		glf, kfoC, ompA, wbbM, wbbN, wbbO, wzm, wzt	clpV.tssH, dotU.tssL, hcp.tssD, icmF.tssM, impA.tssA, sciN.tssJ, tssF, tssG, vasE.tssK, vgrG.tssI, vipA.tssB, vipB.tssC	cpsACP, galF, gmd, gnd, manB, manC, ugd, wcaG, wcaH, wcaI, wcaJ	mrkA, mrkB, mrkC, mrkD, mrkF, mrkH, mrkI, mrkJ	fimA, fimB, fimC, fimD, fimE, fimF, fimG, fimH, fimI, fimK, yagV.ecpE, yagW.ecpD, yagX.ecpC, yagY.ecpB, yagZ.ecpA, ykgK.ecpR	acrA, acrB
kkp012	NA		iroE	entB, entC, entD, entE, entF, fepA, fepB, fepC, fepD, fepG, fes, ybdA	rcsA, rcsB		ompA	clpV.tssH, dotU.tssL, hcp.tssD, icmF.tssM, sciN.tssJ, tssF, tssG, vasE.tssK, vipA.tssB, vipB.tssC	cpsACP, galF, gmd, gnd, magA.wzy_K1, manB, manC, ugd, wcaG, wcaH, wcaI, wcaJ, wclY, wcsS, wcsT, wza, wzb, wzc, wzi, wzx	mrkA, mrkB, mrkC, mrkD, mrkF, mrkH, mrkI, mrkJ	fimA, fimB, fimC, fimD, fimE, fimF, fimG, fimH, fimI, fimK, yagV.ecpE, yagW.ecpD, yagX.ecpC, yagY.ecpB, yagZ.ecpA, ykgK.ecpR	acrA, acrB
kkp013	NA		iroE	entB, entC, entE, entF, fepA, fepB, fepC, fepD, fepG, fes, ybdA	rcsA, rcsB		glf, kfoC, ompA, wbbM, wbbN, wbbO, wzm, wzt	clpV.tssH, dotU.tssL, hcp.tssD, icmF.tssM, impA.tssA, KPHS_23120, sciN.tssJ, tle1, tli1, tssF, tssG, vasE.tssK, vgrG.tssI, vipA.tssB, vipB.tssC	cpsACP, galF, gnd, manB, manC, ugd, wza, wzi	mrkA, mrkB, mrkC, mrkD, mrkF, mrkH, mrkI, mrkJ	fimA, fimB, fimC, fimD, fimE, fimF, fimG, fimH, fimI, fimK, yagV.ecpE, yagW.ecpD, yagX.ecpC, yagY.ecpB, yagZ.ecpA, ykgK.ecpR	acrA, acrB
kkp014	NA		iroE	entB, entC, entE, entF, fepA, fepB, fepC, fepD, fepG, fes, ybdA	rcsA, rcsB		glf, kfoC, ompA, wbbM, wbbN, wbbO, wzm, wzt	clpV.tssH, dotU.tssL, hcp.tssD, icmF.tssM, impA.tssA, KPHS_23120, sciN.tssJ, tle1, tli1, tssF, tssG, vasE.tssK, vgrG.tssI, vipA.tssB, vipB.tssC	cpsACP, galF, gnd, manB, ugd, wzi	mrkA, mrkB, mrkC, mrkD, mrkF, mrkH, mrkI, mrkJ	fimA, fimB, fimC, fimD, fimE, fimF, fimG, fimH, fimI, fimK, yagV.ecpE, yagW.ecpD, yagX.ecpC, yagY.ecpB, yagZ.ecpA, ykgK.ecpR	acrA, acrB
kkp015	NA		iroE	entB, entC, entE, entF, fepA, fepB, fepC, fepD, fepG, fes, ybdA	rcsA, rcsB		glf, ompA, wbbM, wbbN, wbbO, wzm, wzt	clpV.tssH, dotU.tssL, hcp.tssD, icmF.tssM, sciN.tssJ, tssF, tssG, vasE.tssK, vipA.tssB, vipB.tssC	cpsACP, galF, gnd, ugd, wzi	mrkA, mrkB, mrkC, mrkD, mrkF, mrkH, mrkI, mrkJ	fimA, fimB, fimC, fimD, fimE, fimF, fimG, fimH, fimI, fimK, yagV.ecpE, yagW.ecpD, yagX.ecpC, yagY.ecpB, yagZ.ecpA, ykgK.ecpR	acrA, acrB
kkp016	NA		iroE	entB, entC, entE, entF, fepA, fepB, fepC, fepD, fepG, fes, ybdA	rcsA, rcsB		glf, ompA, wbbM, wbbN, wbbO, wzm, wzt	clpV.tssH, dotU.tssL, hcp.tssD, icmF.tssM, impA.tssA, KPHS_23120, sciN.tssJ, tle1, tli1, tssF, tssG, vasE.tssK, vgrG.tssI, vipA.tssB, vipB.tssC	cpsACP, galF, gnd, ugd, wzi	mrkA, mrkB, mrkC, mrkD, mrkF, mrkH, mrkI, mrkJ	fimA, fimB, fimC, fimD, fimE, fimF, fimG, fimH, fimI, fimK, yagV.ecpE, yagW.ecpD, yagX.ecpC, yagY.ecpB, yagZ.ecpA, ykgK.ecpR	acrA, acrB
kkp018	NA		iroE	entB, entC, entE, entF, fepA, fepB, fepC, fepD, fepG, fes, ybdA	rcsA, rcsB		glf, kfoC, ompA, wbbM, wbbN, wbbO, wzm, wzt	clpV.tssH, dotU.tssL, hcp.tssD, icmF.tssM, sciN.tssJ, tssF, tssG, vasE.tssK, vipA.tssB, vipB.tssC	cpsACP, galF, gnd, manB, ugd, wzi	mrkA, mrkB, mrkC, mrkD, mrkF, mrkH, mrkI, mrkJ	fimA, fimB, fimC, fimD, fimE, fimF, fimG, fimH, fimI, fimK, yagV.ecpE, yagW.ecpD, yagX.ecpC, yagY.ecpB, yagZ.ecpA, ykgK.ecpR	acrA, acrB
kkp019	NA		iroE	entB, entC, entE, entF, fepA, fepB, fepC, fepD, fepG, fes, ybdA	rcsA, rcsB		glf, ompA, wbbM, wbbN, wbbO, wzm, wzt	icmF.tssM, sciN.tssJ, tssF, tssG	cpsACP, galF, gnd, manB, manC, ugd, wzi	mrkA, mrkB, mrkC, mrkD, mrkF, mrkH, mrkI, mrkJ	fimA, fimC, fimD, fimE, fimF, fimG, fimH, fimI, fimK, yagV.ecpE, yagW.ecpD, yagX.ecpC, yagY.ecpB, yagZ.ecpA, ykgK.ecpR	acrA, acrB
kkp020	NA		iroE	entB, entC, entE, entF, fepA, fepB, fepC, fepD, fepG, fes, ybdA	rcsA, rcsB		glf, ompA, wbbM, wbbN, wbbO, wzm, wzt	icmF.tssM, sciN.tssJ, tssF, tssG	cpsACP, galF, gnd, manB, manC, ugd, wzi	mrkA, mrkB, mrkC, mrkD, mrkF, mrkH, mrkI, mrkJ	fimA, fimC, fimD, fimE, fimF, fimG, fimH, fimI, fimK, yagV.ecpE, yagW.ecpD, yagX.ecpC, yagY.ecpB, yagZ.ecpA, ykgK.ecpR	acrA, acrB
kkp021	NA		iroE	entB, entC, entD, entE, entF, fepA, fepB, fepC, fepD, fepG, fes, ybdA	rcsA, rcsB		glf, kfoC, ompA, wbbM, wbbN, wbbO, wzm, wzt	clpV.tssH, dotU.tssL, hcp.tssD, icmF.tssM, impA.tssA, KPHS_23120, sciN.tssJ, tle1, tli1, tssF, tssG, vasE.tssK, vgrG.tssI, vipA.tssB, vipB.tssC	cpsACP, galF, gnd, manB, manC, ugd, wzi	mrkA, mrkB, mrkC, mrkD, mrkF, mrkH, mrkI, mrkJ	fimA, fimB, fimC, fimD, fimE, fimF, fimG, fimH, fimI, fimK, yagV.ecpE, yagW.ecpD, yagX.ecpC, yagY.ecpB, yagZ.ecpA, ykgK.ecpR	acrA, acrB
kkp022	NA		iroE	entB, entC, entD, entE, entF, fepA, fepB, fepC, fepD, fepG, fes, ybdA	rcsA, rcsB		ompA	clpV.tssH, dotU.tssL, hcp.tssD, icmF.tssM, impA.tssA, sciN.tssJ, tssF, tssG, vasE.tssK, vipA.tssB, vipB.tssC	cpsACP, galF, gnd, manB, manC, ugd, wzi	mrkA, mrkB, mrkC, mrkD, mrkF, mrkH, mrkI, mrkJ	fimA, fimB, fimC, fimD, fimE, fimF, fimG, fimH, fimI, fimK, yagV.ecpE, yagW.ecpD, yagX.ecpC, yagY.ecpB, yagZ.ecpA, ykgK.ecpR	acrA, acrB
kkp023	NA		iroE	entB, entC, entE, entF, fepA, fepB, fepC, fepD, fepG, fes, ybdA	rcsA, rcsB		glf, kfoC, ompA, wbbM, wbbN, wbbO, wzm, wzt	clpV.tssH, dotU.tssL, hcp.tssD, icmF.tssM, impA.tssA, KPHS_23120, sciN.tssJ, tle1, tli1, tssF, tssG, vasE.tssK, vgrG.tssI, vipA.tssB	cpsACP, galF, gnd, ugd, wzi	mrkA, mrkB, mrkC, mrkD, mrkF, mrkH, mrkI, mrkJ	fimA, fimB, fimC, fimD, fimE, fimF, fimG, fimH, fimI, fimK, yagV.ecpE, yagW.ecpD, yagX.ecpC, yagY.ecpB, yagZ.ecpA, ykgK.ecpR	acrA, acrB
kkp024	NA		iroE	entB, entC, entD, entE, entF, fepA, fepB, fepC, fepD, fepG, fes, ybdA	rcsA, rcsB		ompA	icmF.tssM, impA.tssA, sciN.tssJ, tssF, tssG	cpsACP, galF, gnd, ugd, wzi	mrkA, mrkB, mrkC, mrkD, mrkF, mrkH, mrkI, mrkJ	fimA, fimB, fimC, fimD, fimE, fimF, fimG, fimH, fimI, yagV.ecpE, yagW.ecpD, yagX.ecpC, yagY.ecpB, yagZ.ecpA, ykgK.ecpR	acrA, acrB
kkp026	NA		iroE	entB, entC, entE, entF, fepA, fepB, fepC, fepD, fepG, fes, ybdA	rcsA, rcsB		glf, kfoC, ompA, wbbM, wbbN, wbbO, wzm, wzt	clpV.tssH, dotU.tssL, hcp.tssD, icmF.tssM, sciN.tssJ, tssF, tssG, vasE.tssK, vipA.tssB, vipB.tssC	cpsACP, galF, gnd, manB, manC, ugd, wzi	mrkA, mrkB, mrkC, mrkD, mrkF, mrkH, mrkI, mrkJ	fimA, fimB, fimC, fimD, fimE, fimF, fimG, fimH, fimI, fimK, yagV.ecpE, yagW.ecpD, yagX.ecpC, yagY.ecpB, yagZ.ecpA, ykgK.ecpR	acrA, acrB
kkp027	fyuA, irp1, irp2, ybtA, ybtE, ybtP, ybtQ, ybtS, ybtT, ybtU, ybtX		iroE	entB, entC, entE, entF, fepA, fepB, fepC, fepD, fepG, fes, ybdA	rcsA, rcsB		glf, ompA, wbbM, wbbN, wbbO, wzm, wzt	clpV.tssH, dotU.tssL, hcp.tssD, icmF.tssM, sciN.tssJ, tssF, tssG, vasE.tssK, vipB.tssC	cpsACP, galF, gnd, manB, manC, ugd, wzi	mrkA, mrkB, mrkC, mrkD, mrkF, mrkH, mrkI, mrkJ	fimA, fimB, fimC, fimD, fimE, fimF, fimG, fimH, fimI, fimK, yagV.ecpE, yagW.ecpD, yagX.ecpC, yagY.ecpB, yagZ.ecpA, ykgK.ecpR	acrA, acrB
kkp028	NA		iroE	entB, entC, entD, entE, entF, fepA, fepB, fepC, fepD, fepG, fes, ybdA	rcsA, rcsB		ompA	clpV.tssH, dotU.tssL, hcp.tssD, icmF.tssM, sciN.tssJ, tssF, tssG, vasE.tssK, vipA.tssB, vipB.tssC	cpsACP, galF, gnd, manB, manC, ugd, wzi	mrkA, mrkB, mrkC, mrkD, mrkF, mrkH, mrkI, mrkJ	fimA, fimB, fimC, fimD, fimE, fimF, fimG, fimH, fimI, fimK, yagV.ecpE, yagW.ecpD, yagX.ecpC, yagY.ecpB, yagZ.ecpA, ykgK.ecpR	acrA, acrB
kkp030	NA		iroE	entB, entC, entD, entE, entF, fepA, fepB, fepC, fepD, fepG, fes, ybdA	rcsA, rcsB		ompA	clpV.tssH, dotU.tssL, hcp.tssD, icmF.tssM, impA.tssA, sciN.tssJ, tssF, tssG, vasE.tssK, vipA.tssB, vipB.tssC	cpsACP, galF, gnd, manB, manC, ugd, wzi	mrkA, mrkB, mrkC, mrkD, mrkF, mrkH, mrkI, mrkJ	fimA, fimB, fimC, fimD, fimE, fimF, fimG, fimH, fimI, fimK, yagV.ecpE, yagW.ecpD, yagX.ecpC, yagY.ecpB, yagZ.ecpA, ykgK.ecpR	acrA, acrB
kkp031	fyuA, irp1, irp2, ybtA, ybtE, ybtP, ybtQ, ybtS, ybtT, ybtU, ybtX		iroE	entB, entC, entD, entE, entF, fepA, fepB, fepC, fepD, fepG, fes, ybdA	rcsA, rcsB		glf, ompA, wbbM, wbbN, wbbO, wzm, wzt	clpV.tssH, dotU.tssL, hcp.tssD, icmF.tssM, impA.tssA, KPHS_23120, sciN.tssJ, tle1, tli1, tssF, tssG, vasE.tssK, vgrG.tssI, vipA.tssB, vipB.tssC	cpsACP, galF, gnd, manB, manC, ugd, wzi	mrkA, mrkB, mrkC, mrkD, mrkF, mrkH, mrkI, mrkJ	fimA, fimB, fimC, fimD, fimE, fimF, fimG, fimH, fimI, fimK, yagV.ecpE, yagW.ecpD, yagX.ecpC, yagY.ecpB, yagZ.ecpA, ykgK.ecpR	acrA, acrB
kkp032	NA		iroE	entB, entC, entD, entE, entF, fepA, fepB, fepC, fepD, fepG, fes, ybdA	rcsA, rcsB		glf, kfoC, ompA, wbbM, wbbN, wbbO, wzm, wzt	clpV.tssH, dotU.tssL, hcp.tssD, icmF.tssM, impA.tssA, KPHS_23120, sciN.tssJ, tle1, tli1, tssF, tssG, vasE.tssK, vgrG.tssI, vipA.tssB, vipB.tssC	cpsACP, galF, gnd, manB, manC, ugd, wzi	mrkA, mrkB, mrkC, mrkD, mrkF, mrkH, mrkI, mrkJ	fimA, fimB, fimC, fimD, fimE, fimF, fimG, fimH, fimI, fimK, yagV.ecpE, yagW.ecpD, yagX.ecpC, yagY.ecpB, yagZ.ecpA, ykgK.ecpR	acrA, acrB		astA
kkp034	NA		iroE	entB, entC, entD, entE, entF, fepA, fepB, fepC, fepD, fepG, fes, ybdA	rcsA, rcsB		ompA		cpsACP, galF, gnd, manB, manC, ugd, wzi	mrkA, mrkB, mrkC, mrkD, mrkF, mrkH, mrkI, mrkJ	fimA, fimB, fimC, fimD, fimE, fimF, fimG, fimH, fimI, yagV.ecpE, yagW.ecpD, yagX.ecpC, yagY.ecpB, yagZ.ecpA, ykgK.ecpR	acrA, acrB
kkp035	NA		iroE	entB, entC, entD, entE, entF, fepA, fepB, fepC, fepD, fepG, fes, ybdA	rcsA, rcsB		ompA	clpV.tssH, dotU.tssL, hcp.tssD, vasE.tssK, vipA.tssB, vipB.tssC	cpsACP, galF, gnd, ugd, wzi	mrkA, mrkB, mrkC, mrkD, mrkF, mrkH, mrkI, mrkJ	fimA, fimB, fimC, fimD, fimE, fimF, fimG, fimH, fimI, fimK, yagV.ecpE, yagW.ecpD, yagX.ecpC, yagY.ecpB, yagZ.ecpA, ykgK.ecpR	acrA, acrB
kkp036	NA		iroE	entB, entC, entE, entF, fepA, fepB, fepC, fepD, fepG, fes, ybdA	rcsA, rcsB		ompA	clpV.tssH, dotU.tssL, hcp.tssD, icmF.tssM, impA.tssA, KPHS_23120, sciN.tssJ, tle1, tli1, tssF, tssG, vasE.tssK, vgrG.tssI, vipA.tssB, vipB.tssC	cpsACP, galF, gnd, manC, ugd, wzi	mrkA, mrkB, mrkC, mrkD, mrkF, mrkH, mrkI, mrkJ	fimA, fimB, fimC, fimD, fimE, fimF, fimG, fimH, fimI, yagV.ecpE, yagW.ecpD, yagX.ecpC, yagY.ecpB, yagZ.ecpA, ykgK.ecpR	acrA, acrB
kkp037	NA		iroE	entB, entC, entD, entE, entF, fepA, fepB, fepC, fepD, fepG, fes, ybdA	rcsA, rcsB		glf, kfoC, ompA, wbbM, wbbN, wbbO, wzm, wzt	clpV.tssH, dotU.tssL, hcp.tssD, icmF.tssM, sciN.tssJ, tssF, tssG, vasE.tssK, vipA.tssB, vipB.tssC	cpsACP, galF, gnd, manB, manC, ugd, wzi	mrkA, mrkB, mrkC, mrkD, mrkF, mrkH, mrkI, mrkJ	fimA, fimB, fimC, fimD, fimE, fimF, fimG, fimH, fimI, fimK, yagV.ecpE, yagW.ecpD, yagX.ecpC, yagY.ecpB, yagZ.ecpA, ykgK.ecpR	acrA, acrB
kkp038	NA		iroE	entB, entC, entD, entE, entF, fepA, fepB, fepC, fepD, fepG, fes, ybdA	rcsA, rcsB		glf, kfoC, ompA, wbbM, wbbN, wbbO, wzm, wzt	dotU.tssL, hcp.tssD, icmF.tssM, impA.tssA, sciN.tssJ, tssF, tssG, vasE.tssK, vgrG.tssI, vipA.tssB, vipB.tssC	cpsACP, galF, gnd, ugd, wzi	mrkA, mrkB, mrkC, mrkD, mrkF, mrkH, mrkI, mrkJ	fimA, fimB, fimC, fimD, fimE, fimF, fimG, fimH, fimI, fimK, yagV.ecpE, yagW.ecpD, yagX.ecpC, yagY.ecpB, yagZ.ecpA, ykgK.ecpR	acrA, acrB
kkp039	fyuA, irp1, irp2, ybtA, ybtE, ybtP, ybtQ, ybtS, ybtT, ybtU, ybtX		iroE	entB, entC, entE, entF, fepA, fepB, fepC, fepD, fepG, fes, ybdA	rcsA, rcsB		glf, ompA, wbbM, wbbN, wbbO, wzm, wzt	clpV.tssH, dotU.tssL, hcp.tssD, icmF.tssM, sciN.tssJ, tssF, tssG, vasE.tssK, vipA.tssB, vipB.tssC	cpsACP, galF, gnd, manB, manC, ugd, wza, wzi	mrkA, mrkB, mrkC, mrkD, mrkF, mrkH, mrkI, mrkJ	fimA, fimB, fimC, fimD, fimE, fimF, fimG, fimH, fimI, fimK, yagV.ecpE, yagW.ecpD, yagX.ecpC, yagY.ecpB, yagZ.ecpA, ykgK.ecpR	acrA, acrB
kkp040	fyuA, irp1, irp2, ybtA, ybtE, ybtP, ybtQ, ybtS, ybtT, ybtU, ybtX		iroE	entB, entC, entE, entF, fepA, fepB, fepC, fepD, fepG, fes, ybdA	rcsA, rcsB		glf, ompA, wbbM, wbbN, wzm, wzt	clpV.tssH, dotU.tssL, hcp.tssD, icmF.tssM, sciN.tssJ, tssF, tssG, vasE.tssK, vipA.tssB, vipB.tssC	cpsACP, galF, gnd, manB, manC, ugd, wzi	mrkA, mrkB, mrkC, mrkD, mrkF, mrkH, mrkI, mrkJ	fimA, fimB, fimC, fimD, fimE, fimF, fimG, fimH, fimI, fimK, yagV.ecpE, yagW.ecpD, yagX.ecpC, yagY.ecpB, yagZ.ecpA, ykgK.ecpR	acrA, acrB
kkp042	fyuA, irp1, irp2, ybtA, ybtE, ybtP, ybtQ, ybtS, ybtT, ybtU, ybtX		iroE	entB, entC, entE, entF, fepA, fepB, fepC, fepD, fepG, fes, ybdA	rcsA, rcsB		glf, ompA, wbbM, wbbN, wbbO, wzm, wzt	clpV.tssH, dotU.tssL, hcp.tssD, icmF.tssM, sciN.tssJ, tssF, tssG, vasE.tssK, vipA.tssB	cpsACP, galF, gnd, ugd, wzi	mrkA, mrkB, mrkC, mrkD, mrkF, mrkH, mrkI, mrkJ	fimA, fimB, fimC, fimD, fimE, fimF, fimG, fimH, fimI, fimK, yagV.ecpE, yagW.ecpD, yagX.ecpC, yagY.ecpB, yagZ.ecpA, ykgK.ecpR	acrA, acrB
kkp043	NA	iucA, iucB, iucC, iucD, iutA	iroB, iroC, iroD, iroE, iroN	entB, entC, entE, entF, fepA, fepB, fepC, fepD, fepG, fes, ybdA	rcsA, rcsB	rmpA, rmpA2	glf, kfoC, ompA, wbbM, wbbN, wbbO, wzm, wzt	clpV.tssH, dotU.tssL, hcp.tssD, icmF.tssM, impA.tssA, KPHS_23120, sciN.tssJ, tle1, tli1, tssF, tssG, vasE.tssK, vgrG.tssI, vipA.tssB, vipB.tssC	cpsACP, galF, gnd, manB, manC, ugd, wzi	mrkA, mrkB, mrkC, mrkD, mrkF, mrkH, mrkI, mrkJ	NA, yagV.ecpE, yagW.ecpD, yagX.ecpC, yagY.ecpB, yagZ.ecpA, ykgK.ecpR	acrA, acrB
kkp044	fyuA, irp1, irp2, ybtA, ybtE, ybtP, ybtQ, ybtS, ybtT, ybtU, ybtX		iroE	entB, entC, entE, entF, fepA, fepB, fepC, fepD, fepG, fes, ybdA	rcsA, rcsB		glf, ompA, wbbM, wbbN, wbbO, wzm, wzt	clpV.tssH, dotU.tssL, hcp.tssD, icmF.tssM, sciN.tssJ, tssF, tssG, vasE.tssK, vipA.tssB	cpsACP, galF, gnd, ugd, wzi	mrkA, mrkB, mrkC, mrkD, mrkF, mrkH, mrkI, mrkJ	fimA, fimB, fimC, fimD, fimE, fimF, fimG, fimH, fimI, fimK, yagV.ecpE, yagW.ecpD, yagX.ecpC, yagY.ecpB, yagZ.ecpA, ykgK.ecpR	acrA, acrB
kkp045	NA		iroE	entB, entC, entD, entE, entF, fepA, fepB, fepC, fepD, fepG, fes, ybdA	rcsA, rcsB		ompA	clpV.tssH, dotU.tssL, hcp.tssD, icmF.tssM, impA.tssA, KPHS_23120, sciN.tssJ, tle1, tli1, tssF, tssG, vasE.tssK, vgrG.tssI, vipA.tssB, vipB.tssC	cpsACP, galF, gmd, gnd, magA.wzy_K1, manB, manC, ugd, wcaG, wcaH, wcaI, wcaJ, wclY, wcsS, wcsT, wza, wzb, wzc, wzi, wzx	mrkA, mrkB, mrkC, mrkD, mrkF, mrkH, mrkI, mrkJ	fimA, fimB, fimC, fimD, fimE, fimF, fimG, fimH, fimI, fimK, yagV.ecpE, yagW.ecpD, yagX.ecpC, yagY.ecpB, yagZ.ecpA, ykgK.ecpR	acrA, acrB
kkp047	NA		iroE	entB, entC, entE, entF, fepA, fepB, fepC, fepD, fepG, fes, ybdA	rcsA, rcsB		glf, ompA, wbbM, wbbN, wbbO, wzm, wzt	clpV.tssH, dotU.tssL, hcp.tssD, icmF.tssM, sciN.tssJ, tssF, tssG, vasE.tssK, vipA.tssB, vipB.tssC	cpsACP, galF, gnd, manB, manC, ugd, wza, wzi	mrkA, mrkB, mrkC, mrkD, mrkF, mrkH, mrkI, mrkJ	fimA, fimB, fimC, fimD, fimE, fimF, fimG, fimH, fimI, fimK, yagV.ecpE, yagW.ecpD, yagX.ecpC, yagY.ecpB, yagZ.ecpA, ykgK.ecpR	acrA, acrB
kkp048	NA		iroE	entB, entC, entD, entE, entF, fepA, fepB, fepC, fepD, fepG, fes, ybdA	rcsA, rcsB		ompA	clpV.tssH, dotU.tssL, hcp.tssD, icmF.tssM, impA.tssA, sciN.tssJ, tssF, tssG, vasE.tssK, vgrG.tssI, vipA.tssB, vipB.tssC	cpsACP, galF, gmd, gnd, manB, manC, ugd, wcaG, wcaH, wcaI, wcaJ, wzi	mrkA, mrkB, mrkC, mrkD, mrkF, mrkH, mrkI, mrkJ	fimA, fimB, fimC, fimD, fimE, fimF, fimG, fimH, fimI, fimK, yagV.ecpE, yagW.ecpD, yagX.ecpC, yagY.ecpB, yagZ.ecpA, ykgK.ecpR	acrA, acrB
kkp049	NA		iroE	entB, entC, entD, entE, entF, fepA, fepB, fepC, fepD, fepG, fes, ybdA	rcsA, rcsB		ompA	clpV.tssH, dotU.tssL, hcp.tssD, icmF.tssM, impA.tssA, KPHS_23120, sciN.tssJ, tle1, tli1, tssF, tssG, vasE.tssK, vgrG.tssI, vipA.tssB, vipB.tssC	cpsACP, galF, gnd, manB, manC, ugd, wzi	mrkA, mrkB, mrkC, mrkD, mrkF, mrkH, mrkI, mrkJ	fimA, fimB, fimC, fimD, fimE, fimF, fimG, fimH, fimI, fimK, yagV.ecpE, yagW.ecpD, yagX.ecpC, yagY.ecpB, yagZ.ecpA, ykgK.ecpR	acrA, acrB
kkp050	NA		iroE	entB, entC, entD, entE, entF, fepA, fepB, fepC, fepD, fepG, fes, ybdA	rcsA, rcsB		ompA	clpV.tssH, dotU.tssL, hcp.tssD, icmF.tssM, impA.tssA, KPHS_23120, sciN.tssJ, tle1, tli1, tssF, tssG, vasE.tssK, vgrG.tssI, vipA.tssB, vipB.tssC	cpsACP, galF, gnd, manB, manC, ugd, wzi	mrkA, mrkB, mrkC, mrkD, mrkF, mrkH, mrkI, mrkJ	fimA, fimB, fimC, fimD, fimE, fimF, fimG, fimH, fimI, fimK, yagV.ecpE, yagW.ecpD, yagX.ecpC, yagY.ecpB, yagZ.ecpA, ykgK.ecpR	acrA, acrB
kkp051	NA		iroE	entB, entC, entD, entE, entF, fepA, fepB, fepC, fepD, fepG, fes, ybdA	rcsA, rcsB		glf, kfoC, ompA, wbbM, wbbN, wbbO, wzm, wzt	clpV.tssH, dotU.tssL, hcp.tssD, icmF.tssM, impA.tssA, sciN.tssJ, tssF, tssG, vasE.tssK, vgrG.tssI, vipA.tssB, vipB.tssC	cpsACP, galF, gnd, ugd, wzi	mrkA, mrkB, mrkC, mrkD, mrkF, mrkH, mrkI, mrkJ	fimA, fimB, fimC, fimD, fimE, fimF, fimG, fimH, fimI, fimK, yagV.ecpE, yagW.ecpD, yagX.ecpC, yagY.ecpB, yagZ.ecpA, ykgK.ecpR	acrA, acrB
kkp052	NA		iroE	entB, entC, entD, entE, entF, fepA, fepB, fepC, fepD, fepG, fes, ybdA	rcsA, rcsB		ompA	clpV.tssH, dotU.tssL, hcp.tssD, icmF.tssM, sciN.tssJ, tssF, tssG, vasE.tssK, vipA.tssB, vipB.tssC	cpsACP, galF, gnd, ugd, wzi	mrkA, mrkB, mrkC, mrkD, mrkF, mrkH, mrkI, mrkJ	fimA, fimB, fimC, fimD, fimE, fimF, fimG, fimH, fimI, fimK, yagV.ecpE, yagW.ecpD, yagX.ecpC, yagY.ecpB, yagZ.ecpA, ykgK.ecpR	acrA, acrB
kkp054	NA		iroE	entB, entC, entD, entE, entF, fepA, fepB, fepC, fepD, fepG, fes, ybdA	rcsA, rcsB		ompA	clpV.tssH, dotU.tssL, hcp.tssD, icmF.tssM, impA.tssA, sciN.tssJ, tssF, tssG, vasE.tssK, vipA.tssB, vipB.tssC	cpsACP, galF, gnd, manB, manC, ugd, wzi	mrkA, mrkB, mrkC, mrkD, mrkF, mrkH, mrkI, mrkJ	fimA, fimB, fimC, fimD, fimE, fimF, fimG, fimH, fimI, fimK, yagV.ecpE, yagW.ecpD, yagX.ecpC, yagY.ecpB, yagZ.ecpA, ykgK.ecpR	acrA, acrB
kkp055	fyuA, irp1, irp2, ybtA, ybtE, ybtP, ybtQ, ybtS, ybtT, ybtU, ybtX		iroE	entB, entC, entE, entF, fepA, fepB, fepC, fepD, fepG, fes, ybdA	rcsA, rcsB		glf, ompA, wbbM, wbbN, wbbO, wzm, wzt	clpV.tssH, dotU.tssL, hcp.tssD, icmF.tssM, impA.tssA, KPHS_23120, sciN.tssJ, tle1, tli1, tssF, tssG, vasE.tssK, vgrG.tssI, vipA.tssB, vipB.tssC	cpsACP, galF, gnd, manB, manC, ugd, wzi	mrkA, mrkB, mrkC, mrkD, mrkF, mrkH, mrkI, mrkJ	fimA, fimB, fimC, fimD, fimE, fimF, fimG, fimH, fimI, fimK, yagV.ecpE, yagW.ecpD, yagX.ecpC, yagY.ecpB, yagZ.ecpA, ykgK.ecpR	acrA, acrB
kkp056	NA		iroE	entB, entC, entE, entF, fepA, fepB, fepC, fepD, fepG, fes, ybdA	rcsA, rcsB		glf, kfoC, ompA, wbbM, wbbN, wbbO, wzm, wzt	clpV.tssH, dotU.tssL, hcp.tssD, icmF.tssM, impA.tssA, sciN.tssJ, tssF, tssG, vasE.tssK, vipA.tssB, vipB.tssC	cpsACP, galF, gnd, manB, manC, ugd, wzi	mrkA, mrkB, mrkC, mrkD, mrkF, mrkH, mrkI, mrkJ	fimA, fimB, fimC, fimD, fimE, fimF, fimG, fimH, fimI, fimK, yagV.ecpE, yagW.ecpD, yagX.ecpC, yagY.ecpB, yagZ.ecpA, ykgK.ecpR	acrA, acrB
kkp057	NA		iroE	entB, entC, entD, entE, entF, fepA, fepB, fepC, fepD, fepG, fes, ybdA	rcsA, rcsB		ompA	clpV.tssH, dotU.tssL, hcp.tssD, icmF.tssM, sciN.tssJ, tssF, tssG, vasE.tssK, vipA.tssB, vipB.tssC	cpsACP, galF, gnd, manB, manC, ugd, wzi	mrkA, mrkB, mrkC, mrkD, mrkF, mrkH, mrkI, mrkJ	fimA, fimB, fimC, fimD, fimE, fimF, fimG, fimH, fimI, fimK, yagV.ecpE, yagW.ecpD, yagX.ecpC, yagY.ecpB, yagZ.ecpA, ykgK.ecpR	acrA, acrB
kkp058	fyuA, irp1, irp2, ybtA, ybtE, ybtP, ybtQ, ybtS, ybtT, ybtU, ybtX		iroE	entB, entC, entD, entE, entF, fepA, fepB, fepC, fepD, fepG, fes, ybdA	rcsA, rcsB		ompA	clpV.tssH, dotU.tssL, hcp.tssD, icmF.tssM, impA.tssA, sciN.tssJ, tssF, tssG, vasE.tssK, vipA.tssB, vipB.tssC	cpsACP, galF, gnd, ugd, wzi	mrkA, mrkB, mrkC, mrkD, mrkF, mrkH, mrkI, mrkJ	fimA, fimB, fimC, fimD, fimE, fimF, fimG, fimH, fimI, fimK, yagV.ecpE, yagW.ecpD, yagX.ecpC, yagY.ecpB, yagZ.ecpA, ykgK.ecpR	acrA, acrB
kkp059	NA		iroE	entB, entC, entD, entE, entF, fepA, fepB, fepC, fepD, fepG, fes, ybdA	rcsA, rcsB		ompA	clpV.tssH, dotU.tssL, hcp.tssD, icmF.tssM, impA.tssA, KPHS_23120, sciN.tssJ, tle1, tli1, tssF, tssG, vasE.tssK, vgrG.tssI, vipA.tssB, vipB.tssC	cpsACP, galF, gnd, ugd, wza, wzi	mrkA, mrkB, mrkC, mrkD, mrkF, mrkH, mrkI, mrkJ	fimA, fimB, fimC, fimD, fimE, fimF, fimG, fimH, fimI, fimK, yagV.ecpE, yagW.ecpD, yagX.ecpC, yagY.ecpB, yagZ.ecpA, ykgK.ecpR	acrA, acrB
kkp060	fyuA, irp1, irp2, ybtA, ybtE, ybtP, ybtQ, ybtS, ybtT, ybtU, ybtX		iroE	entB, entC, entD, entE, entF, fepA, fepB, fepC, fepD, fepG, fes, ybdA	rcsA, rcsB		glf, ompA, wbbM, wbbN, wbbO, wzm, wzt	clpV.tssH, dotU.tssL, hcp.tssD, icmF.tssM, impA.tssA, KPHS_23120, sciN.tssJ, tli1, tssF, tssG, vasE.tssK, vgrG.tssI, vipA.tssB, vipB.tssC	cpsACP, galF, gnd, manB, manC, ugd, wzi	mrkA, mrkB, mrkC, mrkD, mrkF, mrkH, mrkI, mrkJ	fimA, fimB, fimC, fimD, fimE, fimF, fimG, fimH, fimI, fimK, yagV.ecpE, yagW.ecpD, yagX.ecpC, yagY.ecpB, yagZ.ecpA, ykgK.ecpR	acrA, acrB
kkp063	NA		iroE	entB, entC, entD, entE, entF, fepA, fepB, fepC, fepD, fepG, fes, ybdA	rcsA, rcsB		glf, ompA, wbbM, wbbN, wbbO, wzm, wzt	clpV.tssH, dotU.tssL, hcp.tssD, icmF.tssM, impA.tssA, sciN.tssJ, tssF, tssG, vasE.tssK, vipA.tssB, vipB.tssC	cpsACP, galF, gnd, manB, manC, ugd, wza, wzi	mrkA, mrkB, mrkC, mrkD, mrkF, mrkH, mrkI, mrkJ	fimA, fimB, fimC, fimD, fimE, fimF, fimG, fimH, fimI, fimK, yagV.ecpE, yagW.ecpD, yagX.ecpC, yagY.ecpB, yagZ.ecpA, ykgK.ecpR	acrA, acrB
kkp064	fyuA, irp1, irp2, ybtA, ybtE, ybtP, ybtQ, ybtS, ybtT, ybtU, ybtX		iroE	entB, entC, entE, entF, fepA, fepB, fepC, fepD, fepG, fes, ybdA	rcsA, rcsB		glf, ompA, wbbM, wbbN, wbbO, wzm, wzt	clpV.tssH, dotU.tssL, hcp.tssD, icmF.tssM, sciN.tssJ, tssF, tssG, vasE.tssK, vipA.tssB, vipB.tssC	cpsACP, galF, gnd, manB, manC, ugd, wza, wzi	mrkA, mrkB, mrkC, mrkD, mrkF, mrkH, mrkI, mrkJ	fimA, fimB, fimC, fimD, fimE, fimF, fimG, fimH, fimI, fimK, yagV.ecpE, yagW.ecpD, yagX.ecpC, yagY.ecpB, yagZ.ecpA, ykgK.ecpR	acrA, acrB
kkp065	NA		iroE	entB, entC, entE, entF, fepA, fepB, fepC, fepD, fepG, fes, ybdA	rcsA, rcsB		glf, kfoC, ompA, wbbM, wbbN, wbbO, wzm, wzt	clpV.tssH, dotU.tssL, hcp.tssD, icmF.tssM, impA.tssA, KPHS_23120, sciN.tssJ, tle1, tli1, tssF, tssG, vasE.tssK, vgrG.tssI, vipA.tssB, vipB.tssC	cpsACP, galF, gnd, ugd, wzi	mrkA, mrkB, mrkC, mrkD, mrkF, mrkH, mrkI, mrkJ	fimA, fimB, fimC, fimD, fimE, fimF, fimG, fimH, fimI, fimK, yagV.ecpE, yagW.ecpD, yagX.ecpC, yagY.ecpB, yagZ.ecpA, ykgK.ecpR	acrA, acrB	allA, allB, allC, allD, allR, allS
kkp066	NA		iroE	entB, entC, entE, entF, fepA, fepB, fepC, fepD, fepG, fes, ybdA	rcsA, rcsB		glf, kfoC, ompA, wbbM, wbbN, wbbO, wzm, wzt	clpV.tssH, dotU.tssL, hcp.tssD, icmF.tssM, impA.tssA, KPHS_23120, sciN.tssJ, tle1, tli1, tssF, tssG, vasE.tssK, vgrG.tssI, vipA.tssB, vipB.tssC	cpsACP, galF, gnd, ugd, wzi	mrkA, mrkB, mrkC, mrkD, mrkF, mrkH, mrkI, mrkJ	fimA, fimB, fimC, fimD, fimE, fimF, fimG, fimH, fimI, fimK, yagV.ecpE, yagW.ecpD, yagX.ecpC, yagY.ecpB, yagZ.ecpA, ykgK.ecpR	acrA, acrB	allA, allB, allC, allD, allR, allS
kkp067	fyuA, irp1, irp2, ybtA, ybtE, ybtP, ybtQ, ybtS, ybtT, ybtU, ybtX		iroE	entB, entC, entD, entE, entF, fepA, fepB, fepC, fepD, fepG, fes, ybdA	rcsA, rcsB		glf, kfoC, ompA, wbbM, wbbN, wbbO, wzm, wzt	clpV.tssH, dotU.tssL, hcp.tssD, icmF.tssM, impA.tssA, sciN.tssJ, tssF, tssG, vasE.tssK, vgrG.tssI, vipA.tssB, vipB.tssC	cpsACP, galF, gnd, manB, manC, ugd, wza, wzi	mrkA, mrkB, mrkC, mrkD, mrkF, mrkH, mrkI, mrkJ	fimA, fimB, fimC, fimD, fimE, fimF, fimG, fimH, fimI, fimK, yagV.ecpE, yagW.ecpD, yagX.ecpC, yagY.ecpB, yagZ.ecpA, ykgK.ecpR	acrA, acrB
kkp068	NA		iroE	entB, entC, entE, entF, fepA, fepB, fepC, fepD, fepG, fes, ybdA	rcsA, rcsB		glf, kfoC, ompA, wbbM, wbbN, wbbO, wzm, wzt	clpV.tssH, dotU.tssL, hcp.tssD, icmF.tssM, impA.tssA, sciN.tssJ, tssF, tssG, vasE.tssK, vipA.tssB, vipB.tssC	cpsACP, galF, gnd, manB, manC, ugd, wzi	mrkA, mrkB, mrkC, mrkD, mrkF, mrkH, mrkI, mrkJ	fimA, fimB, fimC, fimD, fimE, fimF, fimG, fimH, fimI, fimK, yagV.ecpE, yagW.ecpD, yagX.ecpC, yagY.ecpB, yagZ.ecpA, ykgK.ecpR	acrA, acrB	allA, allB, allC, allD, allR, allS
kkp070	NA		iroE	entB, entC, entE, entF, fepA, fepB, fepC, fepD, fepG, fes, ybdA	rcsA, rcsB		glf, ompA, wbbM, wbbN, wbbO, wzm, wzt	clpV.tssH, dotU.tssL, hcp.tssD, icmF.tssM, sciN.tssJ, vasE.tssK, vipA.tssB, vipB.tssC	cpsACP, galF, gnd, ugd, wzi	mrkA, mrkB, mrkC, mrkD, mrkF, mrkH, mrkI, mrkJ	fimA, fimB, fimC, fimD, fimE, fimF, fimG, fimH, fimI, fimK, yagV.ecpE, yagW.ecpD, yagX.ecpC, yagY.ecpB, yagZ.ecpA, ykgK.ecpR	acrA, acrB
kkp071	NA		iroE	entB, entC, entE, entF, fepA, fepB, fepC, fepD, fepG, fes, ybdA	rcsA, rcsB		ompA	clpV.tssH, dotU.tssL, hcp.tssD, icmF.tssM, sciN.tssJ, tssF, tssG, vasE.tssK, vipA.tssB, vipB.tssC	cpsACP, galF, gnd, ugd, wzi	mrkA, mrkB, mrkC, mrkD, mrkF, mrkH, mrkI, mrkJ	fimA, fimB, fimC, fimD, fimE, fimF, fimG, fimH, fimI, fimK, yagV.ecpE, yagW.ecpD, yagX.ecpC, yagY.ecpB, yagZ.ecpA, ykgK.ecpR	acrA, acrB
kkp072	NA		iroE	entB, entC, entE, entF, fepA, fepB, fepC, fepD, fepG, fes, ybdA	rcsA, rcsB		ompA	clpV.tssH, dotU.tssL, hcp.tssD, icmF.tssM, impA.tssA, sciN.tssJ, tssF, tssG, vasE.tssK, vipA.tssB, vipB.tssC	cpsACP, galF, gnd, manB, manC, ugd, wzi	mrkA, mrkB, mrkC, mrkD, mrkF, mrkH, mrkI, mrkJ	fimA, fimB, fimC, fimD, fimE, fimF, fimG, fimH, fimI, fimK, yagV.ecpE, yagW.ecpD, yagX.ecpC, yagY.ecpB, yagZ.ecpA, ykgK.ecpR	acrA, acrB
kkp073	NA		iroE	entB, entC, entE, entF, fepA, fepB, fepC, fepD, fepG, fes, ybdA	rcsA, rcsB		glf, kfoC, ompA, wbbM, wbbN, wbbO, wzm, wzt	clpV.tssH, dotU.tssL, hcp.tssD, icmF.tssM, impA.tssA, KPHS_23120, sciN.tssJ, tle1, tli1, tssF, tssG, vasE.tssK, vgrG.tssI, vipA.tssB	cpsACP, galF, gnd, ugd, wzi	mrkB, mrkC, mrkD, mrkH, mrkI, mrkJ	fimA, fimB, fimC, fimD, fimE, fimF, fimG, fimH, fimI, fimK, yagV.ecpE, yagW.ecpD, yagX.ecpC, yagY.ecpB, yagZ.ecpA, ykgK.ecpR	acrA, acrB
kkp074	fyuA, irp1, irp2, ybtA, ybtE, ybtP, ybtQ, ybtS, ybtT, ybtU, ybtX		iroE	entB, entC, entE, entF, fepA, fepB, fepC, fepD, fepG, fes, ybdA	rcsA, rcsB		glf, ompA, wbbM, wbbN, wbbO, wzm, wzt	clpV.tssH, dotU.tssL, hcp.tssD, icmF.tssM, impA.tssA, KPHS_23120, sciN.tssJ, tli1, tssF, tssG, vasE.tssK, vgrG.tssI, vipA.tssB, vipB.tssC	cpsACP, galF, gnd, manB, manC, ugd, wza, wzi	mrkA, mrkB, mrkC, mrkD, mrkF, mrkH, mrkI, mrkJ	fimA, fimB, fimC, fimD, fimE, fimF, fimG, fimH, fimI, fimK, yagV.ecpE, yagW.ecpD, yagX.ecpC, yagY.ecpB, yagZ.ecpA, ykgK.ecpR	acrA, acrB
kkp075	NA		iroE	entB, entC, entD, entE, entF, fepA, fepB, fepC, fepD, fepG, fes, ybdA	rcsA, rcsB		ompA	clpV.tssH, dotU.tssL, hcp.tssD, icmF.tssM, impA.tssA, sciN.tssJ, tssF, tssG, vasE.tssK, vgrG.tssI, vipA.tssB, vipB.tssC	cpsACP, galF, gnd, manB, manC, ugd, wzi	mrkA, mrkB, mrkC, mrkD, mrkF, mrkH, mrkI, mrkJ	fimA, fimB, fimC, fimD, fimE, fimF, fimG, fimH, fimI, fimK, yagV.ecpE, yagW.ecpD, yagX.ecpC, yagY.ecpB, yagZ.ecpA, ykgK.ecpR	acrA, acrB
kkp076	NA		iroE	entB, entC, entE, entF, fepA, fepB, fepC, fepD, fepG, fes, ybdA	rcsA, rcsB		ompA	clpV.tssH, dotU.tssL, hcp.tssD, icmF.tssM, sciN.tssJ, tssF, tssG, vasE.tssK, vipA.tssB, vipB.tssC	cpsACP, galF, gnd, ugd, wzi	mrkA, mrkB, mrkC, mrkD, mrkF, mrkH, mrkI, mrkJ	fimA, fimB, fimC, fimD, fimE, fimF, fimG, fimH, fimI, fimK, yagV.ecpE, yagW.ecpD, yagX.ecpC, yagY.ecpB, yagZ.ecpA, ykgK.ecpR	acrA, acrB
kkp077	NA		iroE	entB, entC, entD, entE, entF, fepA, fepB, fepC, fepD, fepG, fes, ybdA	rcsA, rcsB		ompA	clpV.tssH, dotU.tssL, hcp.tssD, icmF.tssM, impA.tssA, sciN.tssJ, tssF, tssG, vasE.tssK, vipA.tssB, vipB.tssC	cpsACP, galF, gnd, ugd, wzi	mrkA, mrkB, mrkC, mrkD, mrkF, mrkH, mrkI, mrkJ	fimA, fimB, fimC, fimD, fimE, fimF, fimG, fimH, fimI, fimK, yagV.ecpE, yagW.ecpD, yagX.ecpC, yagY.ecpB, yagZ.ecpA, ykgK.ecpR	acrA, acrB
kkp078	NA		iroE	entB, entC, entD, entE, entF, fepA, fepB, fepC, fepD, fepG, fes, ybdA	rcsA, rcsB		ompA	clpV.tssH, dotU.tssL, hcp.tssD, icmF.tssM, impA.tssA, sciN.tssJ, tssF, tssG, vasE.tssK, vipA.tssB, vipB.tssC	cpsACP, galF, gnd, ugd, wzi	mrkA, mrkB, mrkC, mrkD, mrkF, mrkH, mrkI, mrkJ	fimA, fimB, fimC, fimD, fimE, fimF, fimG, fimH, fimI, fimK, yagV.ecpE, yagW.ecpD, yagX.ecpC, yagY.ecpB, yagZ.ecpA, ykgK.ecpR	acrA, acrB
kkp079	fyuA, irp1, irp2, ybtA, ybtE, ybtP, ybtQ, ybtS, ybtT, ybtU, ybtX		iroE	entB, entC, entE, entF, fepA, fepB, fepC, fepD, fepG, fes, ybdA	rcsA, rcsB		ompA	dotU.tssL, hcp.tssD, vasE.tssK, vipA.tssB, vipB.tssC	cpsACP, galF, gnd, manB, manC, ugd, wzi	mrkA, mrkB, mrkC, mrkD, mrkF, mrkH, mrkI, mrkJ	fimA, fimB, fimC, fimD, fimE, fimF, fimG, fimH, fimI, fimK, yagV.ecpE, yagW.ecpD, yagX.ecpC, yagY.ecpB, yagZ.ecpA, ykgK.ecpR	acrA, acrB
kkp080	fyuA, irp1, irp2, ybtA, ybtE, ybtP, ybtQ, ybtS, ybtT, ybtU, ybtX		iroE	entB, entC, entE, entF, fepA, fepB, fepC, fepD, fepG, fes, ybdA	rcsA, rcsB		glf, kfoC, ompA, wbbM, wbbN, wbbO, wzm, wzt	clpV.tssH, dotU.tssL, hcp.tssD, icmF.tssM, impA.tssA, KPHS_23120, sciN.tssJ, tle1, tli1, tssF, tssG, vasE.tssK, vgrG.tssI, vipA.tssB	cpsACP, galF, gnd, ugd, wzi	mrkA, mrkB, mrkC, mrkD, mrkF, mrkH, mrkI, mrkJ	fimA, fimB, fimC, fimD, fimE, fimF, fimG, fimH, fimI, fimK, yagV.ecpE, yagW.ecpD, yagX.ecpC, yagY.ecpB, yagZ.ecpA, ykgK.ecpR	acrA, acrB
kkp081	NA		iroE	entB, entC, entE, entF, fepA, fepB, fepC, fepD, fepG, fes, ybdA	rcsA, rcsB		ompA	clpV.tssH, dotU.tssL, hcp.tssD, icmF.tssM, sciN.tssJ, tssF, tssG, vasE.tssK, vipA.tssB, vipB.tssC	cpsACP, galF, gnd, manB, ugd, wzi	mrkA, mrkB, mrkC, mrkD, mrkF, mrkH, mrkI, mrkJ	fimA, fimB, fimC, fimD, fimE, fimF, fimG, fimH, fimI, fimK, yagV.ecpE, yagW.ecpD, yagX.ecpC, yagY.ecpB, yagZ.ecpA, ykgK.ecpR	acrA, acrB
kkp082	NA		iroE	entB, entC, entE, entF, fepA, fepB, fepC, fepD, fepG, fes, ybdA	rcsA, rcsB		glf, ompA, wbbM, wbbN, wbbO, wzm, wzt	clpV.tssH, dotU.tssL, hcp.tssD, icmF.tssM, impA.tssA, sciN.tssJ, tssF, tssG, vasE.tssK, vipA.tssB, vipB.tssC	cpsACP, galF, gnd, manB, manC, ugd, wzi	mrkA, mrkB, mrkC, mrkD, mrkF, mrkH, mrkI, mrkJ	fimA, fimB, fimC, fimD, fimE, fimF, fimG, fimH, fimI, fimK, yagV.ecpE, yagW.ecpD, yagX.ecpC, yagY.ecpB, yagZ.ecpA, ykgK.ecpR	acrA, acrB
kkp083	NA		iroB, iroD, iroE, iroN	entB, entC, entE, entF, fepA, fepB, fepC, fepD, fepG, fes, ybdA	rcsA, rcsB		glf, ompA, wbbM, wbbN, wbbO, wzm, wzt	clpV.tssH, dotU.tssL, hcp.tssD, icmF.tssM, impA.tssA, KPHS_23120, sciN.tssJ, tle1, tli1, tssF, tssG, vasE.tssK, vgrG.tssI, vipA.tssB, vipB.tssC	cpsACP, galF, gnd, ugd, wzi	mrkA, mrkB, mrkC, mrkD, mrkF, mrkH, mrkI, mrkJ	fimA, fimB, fimC, fimD, fimE, fimF, fimG, fimH, fimI, fimK, yagV.ecpE, yagW.ecpD, yagX.ecpC, yagY.ecpB, yagZ.ecpA, ykgK.ecpR	acrA, acrB		astA
kkp084	NA		iroE	entB, entC, entD, entE, entF, fepA, fepB, fepC, fepD, fepG, fes, ybdA	rcsA, rcsB		glf, ompA, wbbM, wbbN, wbbO, wzm, wzt	clpV.tssH, dotU.tssL, hcp.tssD, icmF.tssM, impA.tssA, sciN.tssJ, tssF, tssG, vasE.tssK, vipA.tssB, vipB.tssC	cpsACP, galF, gnd, manB, manC, ugd, wza, wzi	mrkA, mrkB, mrkC, mrkD, mrkF, mrkH, mrkI, mrkJ	fimA, fimB, fimC, fimD, fimE, fimF, fimG, fimH, fimI, fimK, yagV.ecpE, yagW.ecpD, yagX.ecpC, yagY.ecpB, yagZ.ecpA, ykgK.ecpR	acrA, acrB
kkp085	fyuA, irp1, irp2, ybtA, ybtE, ybtP, ybtQ, ybtS, ybtT, ybtU, ybtX		iroE	entB, entC, entE, entF, fepA, fepB, fepC, fepD, fepG, fes, ybdA	rcsA, rcsB		ompA	clpV.tssH, dotU.tssL, hcp.tssD, icmF.tssM, impA.tssA, sciN.tssJ, tssF, tssG, vasE.tssK, vgrG.tssI, vipA.tssB, vipB.tssC	cpsACP, galF, manB, manC, ugd, wzi	mrkA, mrkB, mrkC, mrkD, mrkF, mrkH, mrkI, mrkJ	fimA, fimB, fimC, fimD, fimE, fimF, fimG, fimH, fimI, fimK, yagV.ecpE, yagW.ecpD, yagX.ecpC, yagY.ecpB, yagZ.ecpA	acrA, acrB
kkp086	NA		iroE	entB, entC, entE, entF, fepA, fepB, fepC, fepD, fepG, fes, ybdA	rcsA, rcsB		glf, ompA, wbbM, wbbN, wbbO, wzm, wzt	clpV.tssH, dotU.tssL, hcp.tssD, icmF.tssM, sciN.tssJ, tssF, tssG, vasE.tssK, vipA.tssB, vipB.tssC	cpsACP, galF, gnd, manB, manC, ugd, wzi	mrkA, mrkB, mrkC, mrkD, mrkF, mrkH, mrkI, mrkJ	fimA, fimB, fimC, fimD, fimE, fimF, fimG, fimH, fimI, fimK, yagV.ecpE, yagW.ecpD, yagX.ecpC, yagY.ecpB, yagZ.ecpA, ykgK.ecpR	acrA, acrB
kkp089	NA		iroE	entB, entC, entE, entF, fepA, fepB, fepC, fepD, fepG, fes, ybdA	rcsA, rcsB		glf, ompA, wbbM, wbbN, wbbO, wzm, wzt	clpV.tssH, dotU.tssL, hcp.tssD, icmF.tssM, sciN.tssJ, tssF, tssG, vasE.tssK, vipA.tssB	cpsACP, galF, gnd, ugd, wza, wzi	mrkA, mrkB, mrkC, mrkD, mrkF, mrkH, mrkI, mrkJ	fimA, fimB, fimC, fimD, fimE, fimF, fimG, fimH, fimI, fimK, yagV.ecpE, yagW.ecpD, yagX.ecpC, yagY.ecpB, yagZ.ecpA, ykgK.ecpR	acrA, acrB
kkp090	NA		iroE	entB, entC, entD, entE, entF, fepA, fepB, fepC, fepD, fepG, fes, ybdA	rcsA, rcsB		ompA	clpV.tssH, dotU.tssL, hcp.tssD, icmF.tssM, impA.tssA, KPHS_23120, sciN.tssJ, tle1, tli1, tssF, tssG, vasE.tssK, vgrG.tssI, vipA.tssB, vipB.tssC	cpsACP, galF, gnd, manB, manC, ugd, wzi	mrkA, mrkB, mrkC, mrkD, mrkF, mrkH, mrkI, mrkJ	fimA, fimB, fimC, fimD, fimE, fimF, fimG, fimH, fimI, fimK, yagV.ecpE, yagW.ecpD, yagX.ecpC, yagY.ecpB, yagZ.ecpA, ykgK.ecpR	acrA, acrB
kkp091	NA		iroE	entB, entC, entD, entE, entF, fepA, fepB, fepC, fepD, fepG, fes, ybdA	rcsA, rcsB		glf, ompA, wbbM, wbbN, wbbO, wzm, wzt	clpV.tssH, dotU.tssL, hcp.tssD, icmF.tssM, impA.tssA, sciN.tssJ, tssF, tssG, vasE.tssK, vgrG.tssI, vipA.tssB, vipB.tssC	cpsACP, galF, gnd, ugd, wzi	mrkA, mrkB, mrkC, mrkD, mrkF, mrkH, mrkI, mrkJ	fimA, fimB, fimC, fimD, fimE, fimF, fimG, fimH, fimI, fimK, yagV.ecpE, yagW.ecpD, yagX.ecpC, yagY.ecpB, yagZ.ecpA, ykgK.ecpR	acrA, acrB
kkp092	NA		iroE	entB, entC, entE, entF, fepA, fepB, fepC, fepD, fepG, fes, ybdA	rcsA, rcsB		ompA	clpV.tssH, dotU.tssL, hcp.tssD, icmF.tssM, impA.tssA, KPHS_23120, sciN.tssJ, tle1, tli1, tssF, tssG, vasE.tssK, vgrG.tssI, vipA.tssB, vipB.tssC	cpsACP, galF, gnd, manB, manC, ugd, wzi	mrkA, mrkB, mrkC, mrkD, mrkF, mrkH, mrkI, mrkJ	fimA, fimB, fimC, fimD, fimE, fimF, fimG, fimH, fimI, fimK, yagV.ecpE, yagW.ecpD, yagX.ecpC, yagY.ecpB, yagZ.ecpA, ykgK.ecpR	acrA, acrB
kkp093	NA		iroE	entB, entC, entE, entF, fepA, fepB, fepC, fepD, fepG, fes, ybdA	rcsA, rcsB		ompA	clpV.tssH, dotU.tssL, hcp.tssD, icmF.tssM, impA.tssA, sciN.tssJ, tssF, tssG, vasE.tssK, vgrG.tssI, vipA.tssB, vipB.tssC	cpsACP, galF, gnd, manB, manC, ugd, wzi	mrkA, mrkB, mrkC, mrkD, mrkF, mrkH, mrkI, mrkJ	fimA, fimB, fimC, fimD, fimE, fimF, fimG, fimH, fimI, fimK, yagV.ecpE, yagW.ecpD, yagX.ecpC, yagY.ecpB, yagZ.ecpA, ykgK.ecpR	acrA, acrB
kkp094	NA		iroE	entB, entC, entD, entE, entF, fepA, fepB, fepC, fepD, fepG, fes, ybdA	rcsA, rcsB		ompA	clpV.tssH, dotU.tssL, hcp.tssD, icmF.tssM, impA.tssA, sciN.tssJ, tssF, tssG, vasE.tssK, vgrG.tssI, vipA.tssB, vipB.tssC	cpsACP, galF, gnd, manB, manC, ugd, wza, wzi	mrkA, mrkB, mrkC, mrkD, mrkF, mrkH, mrkI, mrkJ	fimA, fimB, fimC, fimD, fimE, fimF, fimG, fimH, fimI, fimK, yagV.ecpE, yagW.ecpD, yagX.ecpC, yagY.ecpB, yagZ.ecpA, ykgK.ecpR	acrA, acrB
kkp0e1	NA		iroE	entB, entC, entD, entE, entF, fepA, fepB, fepC, fepD, fepG, fes, ybdA	rcsA, rcsB		glf, ompA, wbbM, wbbN, wbbO, wzm, wzt	clpV.tssH, dotU.tssL, hcp.tssD, icmF.tssM, sciN.tssJ, tssF, tssG, vasE.tssK, vgrG.tssI, vipA.tssB, vipB.tssC	cpsACP, galF, gnd, manB, manC, ugd, wza, wzi	mrkA, mrkB, mrkC, mrkD, mrkF, mrkI, mrkJ	fimA, fimB, fimC, fimD, fimE, fimF, fimG, fimH, fimI, fimK, yagV.ecpE, yagW.ecpD, yagX.ecpC, yagY.ecpB, yagZ.ecpA, ykgK.ecpR	acrA, acrB
kkp0e13	NA		iroE	entB, entC, entE, entF, fepA, fepB, fepC, fepD, fepG, fes, ybdA	rcsA, rcsB		glf, kfoC, ompA, wbbM, wbbN, wbbO, wzm, wzt	clpV.tssH, dotU.tssL, hcp.tssD, icmF.tssM, impA.tssA, sciN.tssJ, tssF, tssG, vasE.tssK, vgrG.tssI, vipA.tssB, vipB.tssC	cpsACP, galF, gnd, manB, manC, ugd, wza, wzi	mrkA, mrkB, mrkC, mrkD, mrkF, mrkH, mrkI, mrkJ	fimA, fimB, fimC, fimD, fimE, fimF, fimG, fimH, fimI, fimK, yagV.ecpE, yagW.ecpD, yagX.ecpC, yagY.ecpB, yagZ.ecpA, ykgK.ecpR	acrA, acrB
kkp0e21	NA		iroE	entB, entC, entE, entF, fepA, fepB, fepC, fepD, fepG, fes, ybdA	rcsA, rcsB		glf, ompA, wbbM, wbbN, wbbO, wzm, wzt	clpV.tssH, dotU.tssL, hcp.tssD, icmF.tssM, sciN.tssJ, tssF, tssG, vasE.tssK, vipA.tssB, vipB.tssC	cpsACP, galF, gnd, ugd, wza, wzi	mrkA, mrkB, mrkC, mrkD, mrkF, mrkH, mrkI, mrkJ	fimA, fimB, fimC, fimD, fimE, fimF, fimG, fimH, fimI, fimK, yagV.ecpE, yagW.ecpD, yagX.ecpC, yagY.ecpB, yagZ.ecpA, ykgK.ecpR	acrA, acrB
kkp0e27	fyuA, irp1, irp2, ybtA, ybtE, ybtP, ybtQ, ybtS, ybtT, ybtU, ybtX		iroE	entB, entC, entD, entE, entF, fepA, fepB, fepC, fepD, fepG, fes, ybdA	rcsA, rcsB		ompA	clpV.tssH, dotU.tssL, hcp.tssD, icmF.tssM, impA.tssA, sciN.tssJ, tssF, tssG, vasE.tssK, vgrG.tssI, vipA.tssB, vipB.tssC	cpsACP, galF, gnd, ugd, wzi	mrkA, mrkB, mrkC, mrkD, mrkF, mrkH, mrkI, mrkJ	fimA, fimB, fimC, fimD, fimE, fimF, fimG, fimH, fimI, fimK, yagV.ecpE, yagW.ecpD, yagX.ecpC, yagY.ecpB, yagZ.ecpA, ykgK.ecpR	acrA, acrB
kkp0e6	fyuA, irp1, irp2, ybtA, ybtE, ybtP, ybtQ, ybtS, ybtT, ybtU, ybtX		iroE	entB, entC, entE, entF, fepA, fepB, fepC, fepD, fepG, fes, ybdA	rcsA, rcsB		glf, ompA, wbbM, wbbN, wbbO, wzm, wzt	clpV.tssH, dotU.tssL, hcp.tssD, icmF.tssM, impA.tssA, KPHS_23120, sciN.tssJ, tle1, tli1, tssF, tssG, vasE.tssK, vgrG.tssI, vipA.tssB, vipB.tssC	cpsACP, galF, gmd, gnd, manB, manC, ugd, wcaG, wcaH, wcaI, wcaJ, wzi	mrkA, mrkB, mrkC, mrkD, mrkF, mrkH, mrkI, mrkJ	fimA, fimB, fimC, fimD, fimE, fimF, fimG, fimH, fimI, fimK, yagV.ecpE, yagW.ecpD, yagX.ecpC, yagY.ecpB, yagZ.ecpA, ykgK.ecpR	acrA, acrB
kkp0e7	fyuA, irp1, irp2, ybtA, ybtE, ybtP, ybtQ, ybtS, ybtT, ybtU, ybtX		iroE	entB, entC, entE, entF, fepA, fepB, fepC, fepD, fepG, fes, ybdA	rcsA, rcsB		glf, ompA, wbbM, wbbN, wbbO, wzm, wzt	clpV.tssH, dotU.tssL, hcp.tssD, icmF.tssM, impA.tssA, KPHS_23120, sciN.tssJ, tle1, tli1, tssF, tssG, vasE.tssK, vgrG.tssI, vipA.tssB, vipB.tssC	cpsACP, galF, gmd, gnd, manB, manC, ugd, wcaG, wcaH, wcaI, wcaJ, wzi	mrkA, mrkB, mrkC, mrkD, mrkF, mrkH, mrkI, mrkJ	fimA, fimB, fimC, fimD, fimE, fimF, fimG, fimH, fimI, fimK, yagV.ecpE, yagW.ecpD, yagX.ecpC, yagY.ecpB, yagZ.ecpA, ykgK.ecpR	acrA, acrB
kkp102	NA		iroE	entB, entC, entE, entF, fepA, fepB, fepC, fepD, fepG, fes, ybdA	rcsA, rcsB		ompA	clpV.tssH, dotU.tssL, hcp.tssD, icmF.tssM, sciN.tssJ, tssF, tssG, vasE.tssK, vipA.tssB, vipB.tssC	cpsACP, galF, gnd, manB, manC, ugd, wzi	mrkA, mrkB, mrkC, mrkD, mrkF, mrkH, mrkI, mrkJ	fimA, fimB, fimC, fimD, fimE, fimF, fimG, fimH, fimI, fimK, yagV.ecpE, yagW.ecpD, yagX.ecpC, yagY.ecpB, yagZ.ecpA, ykgK.ecpR	acrA, acrB
kkp105	fyuA, irp1, irp2, ybtA, ybtE, ybtP, ybtQ, ybtS, ybtT, ybtU, ybtX		iroE	entB, entC, entE, entF, fepA, fepB, fepC, fepD, fepG, fes, ybdA	rcsA, rcsB		glf, kfoC, ompA, wbbM, wbbN, wbbO, wzm, wzt	clpV.tssH, dotU.tssL, hcp.tssD, icmF.tssM, impA.tssA, KPHS_23120, sciN.tssJ, tle1, tli1, tssF, tssG, vasE.tssK, vgrG.tssI, vipA.tssB, vipB.tssC	cpsACP, galF, gnd, manB, manC, ugd, wza, wzi	mrkA, mrkB, mrkC, mrkD, mrkF, mrkH, mrkI, mrkJ	fimA, fimB, fimC, fimD, fimE, fimF, fimG, fimH, fimI, fimK, yagV.ecpE, yagW.ecpD, yagX.ecpC, yagY.ecpB, yagZ.ecpA, ykgK.ecpR	acrA, acrB
kkp107	NA		iroE	entB, entC, entE, entF, fepA, fepB, fepC, fepD, fepG, fes, ybdA	rcsA, rcsB		glf, kfoC, ompA, wbbM, wbbN, wbbO, wzm, wzt	clpV.tssH, dotU.tssL, hcp.tssD, icmF.tssM, impA.tssA, sciN.tssJ, tssF, tssG, vasE.tssK, vipA.tssB, vipB.tssC	cpsACP, galF, gnd, ugd, wzi	mrkA, mrkB, mrkC, mrkD, mrkF, mrkH, mrkI, mrkJ	fimA, fimB, fimC, fimD, fimE, fimF, fimG, fimH, fimI, fimK, yagV.ecpE, yagW.ecpD, yagX.ecpC, yagY.ecpB, yagZ.ecpA, ykgK.ecpR	acrA, acrB
kkp108	NA		iroE	entB, entC, entD, entE, entF, fepA, fepB, fepC, fepD, fepG, fes, ybdA	rcsA, rcsB		ompA	clpV.tssH, dotU.tssL, hcp.tssD, icmF.tssM, impA.tssA, sciN.tssJ, tssF, tssG, vasE.tssK, vipA.tssB, vipB.tssC	cpsACP, galF, gnd, manB, manC, ugd, wza, wzi	mrkA, mrkB, mrkC, mrkD, mrkF, mrkH, mrkI, mrkJ	fimA, fimB, fimC, fimD, fimE, fimF, fimG, fimH, fimI, fimK, yagV.ecpE, yagW.ecpD, yagX.ecpC, yagY.ecpB, yagZ.ecpA, ykgK.ecpR	acrA, acrB
kkp109	NA		iroE	entB, entC, entD, entE, entF, fepA, fepB, fepC, fepD, fepG, fes, ybdA	rcsA, rcsB		glf, ompA, wbbM, wbbN, wbbO, wzm, wzt	clpV.tssH, dotU.tssL, hcp.tssD, icmF.tssM, impA.tssA, KPHS_23120, sciN.tssJ, tle1, tli1, tssF, tssG, vasE.tssK, vgrG.tssI, vipA.tssB, vipB.tssC	cpsACP, galF, gnd, manB, manC, ugd, wzi	mrkA, mrkB, mrkC, mrkD, mrkF, mrkH, mrkI, mrkJ	fimA, fimB, fimC, fimD, fimE, fimF, fimG, fimH, fimI, fimK, yagV.ecpE, yagW.ecpD, yagX.ecpC, yagY.ecpB, yagZ.ecpA, ykgK.ecpR	acrA, acrB
kkp112	NA		iroE	entB, entC, entD, entE, entF, fepA, fepB, fepC, fepD, fepG, fes, ybdA	rcsA, rcsB		ompA	clpV.tssH, dotU.tssL, hcp.tssD, icmF.tssM, impA.tssA, sciN.tssJ, tssF, tssG, vasE.tssK, vipA.tssB, vipB.tssC	cpsACP, galF, gnd, manB, manC, ugd, wzi	mrkA, mrkB, mrkC, mrkD, mrkF, mrkH, mrkI, mrkJ	fimA, fimB, fimC, fimD, fimE, fimF, fimG, fimH, fimI, fimK, yagV.ecpE, yagW.ecpD, yagX.ecpC, yagY.ecpB, yagZ.ecpA, ykgK.ecpR	acrA, acrB
kkp113	fyuA, irp1, irp2, ybtA, ybtE, ybtP, ybtQ, ybtS, ybtT, ybtU, ybtX		iroE	entB, entC, entE, entF, fepA, fepB, fepC, fepD, fepG, fes, ybdA	rcsA, rcsB		glf, ompA, wbbM, wbbN, wbbO, wzm, wzt	clpV.tssH, dotU.tssL, hcp.tssD, icmF.tssM, sciN.tssJ, tssF, tssG, vasE.tssK, vipA.tssB, vipB.tssC	cpsACP, galF, gnd, manB, manC, ugd, wza, wzi	mrkA, mrkB, mrkC, mrkD, mrkF, mrkH, mrkI, mrkJ	fimA, fimB, fimC, fimD, fimE, fimF, fimG, fimH, fimI, fimK, yagV.ecpE, yagW.ecpD, yagX.ecpC, yagY.ecpB, yagZ.ecpA, ykgK.ecpR	acrA, acrB

## Sheet: S6 - quinolone mutations
Supplementary Table 6 - Fluoroquinolone mutations identified in the K. pneumoniae isolates
	Enzymes
Isolate ID	gyrase A (gyrA)			DNA topoisomerase 4 subunit A (parC)
kkp001	-	-	Ser83Ile	Ser80Ile
kkp003	-	-	Ser83Ile	Ser80Ile
kkp018	Ser83Phe	Asp87Aspn	-	Ser80Ile
kkp023	-	-	Ser83Ile	Ser80Ile
kkp039	Ser83Phe	Asp87Aspn	-	Ser80Ile
kkp040	Ser83Phe	Asp87Aspn	-	Ser80Ile
kkp064	Ser83Phe	Asp87Aspn	-	Ser80Ile
kkp073	-	-	Ser83Ile	Ser80Ile
kkp079	-	-	Ser83Ile	Ser80Ile
kkp080	-	-	Ser83Ile	Ser80Ile
